# Supplementary material for: Sequential RNA Polymerase II Activation Drives Human Hematopoiesis
Source: Cell Rep. Author manuscript; Available in PMC 2026 Apr 10. (PMC13067999; doi:10.1016/j.celrep.2025.116802)
Supplement: Supplementary Table 1 — Table S1. Excel File listing the DNA oligo sequences used for sciCUT&Tag2in1 library generation and sequencing. [file NIHMS2137280-supplement-Supplementary_Table_1.xlsx]

## Sheet: sciCUT&Tag2in1 Adapters
P5_s5_1-8 and P7_s7_1-12 were annealed to Tn5MErev and used to load pA-Tn5 for the first sciCUT&Tag Plate used for PolII CUTAC
Name	Sequence	Scale	Purification
P5_s5_1	TCGTCGGCAGCGTCTCCACGCTATAGCCTGCGATCGAGGACGGCAGATGTGTATAAGAGACAG	1um	PAGE
P5_s5_2	TCGTCGGCAGCGTCTCCACGCATAGAGGCGCGATCGAGGACGGCAGATGTGTATAAGAGACAG	1um	PAGE
P5_s5_3	TCGTCGGCAGCGTCTCCACGCCCTATCCTGCGATCGAGGACGGCAGATGTGTATAAGAGACAG	1um	PAGE
P5_s5_4	TCGTCGGCAGCGTCTCCACGCTTCTCGTAGCGATCGAGGACGGCAGATGTGTATAAGAGACAG	1um	PAGE
P5_s5_5	TCGTCGGCAGCGTCTCCACGCAGGCGAAGGCGATCGAGGACGGCAGATGTGTATAAGAGACAG	1um	PAGE
P5_s5_6	TCGTCGGCAGCGTCTCCACGCTAATCTTAGCGATCGAGGACGGCAGATGTGTATAAGAGACAG	1um	PAGE
P5_s5_7	TCGTCGGCAGCGTCTCCACGCCAGGACGTGCGATCGAGGACGGCAGATGTGTATAAGAGACAG	1um	PAGE
P5_s5_8	TCGTCGGCAGCGTCTCCACGCGTACTGACGCGATCGAGGACGGCAGATGTGTATAAGAGACAG	1um	PAGE
P7_s7_1	GTCTCGTGGGCTCGGCTGTCCCTGTCCCGAGTAATCACCGTCTCCGCCTCAGATGTGTATAAGAGACAG	1um	PAGE
P7_s7_2	GTCTCGTGGGCTCGGCTGTCCCTGTCCTCTCCGGACACCGTCTCCGCCTCAGATGTGTATAAGAGACAG	1um	PAGE
P7_s7_3	GTCTCGTGGGCTCGGCTGTCCCTGTCCAATGAGCGCACCGTCTCCGCCTCAGATGTGTATAAGAGACAG	1um	PAGE
P7_s7_4	GTCTCGTGGGCTCGGCTGTCCCTGTCCGGAATCTCCACCGTCTCCGCCTCAGATGTGTATAAGAGACAG	1um	PAGE
P7_s7_5	GTCTCGTGGGCTCGGCTGTCCCTGTCCTTCTGAATCACCGTCTCCGCCTCAGATGTGTATAAGAGACAG	1um	PAGE
P7_s7_6	GTCTCGTGGGCTCGGCTGTCCCTGTCCACGAATTCCACCGTCTCCGCCTCAGATGTGTATAAGAGACAG	1um	PAGE
P7_s7_7	GTCTCGTGGGCTCGGCTGTCCCTGTCCAGCTTCAGCACCGTCTCCGCCTCAGATGTGTATAAGAGACAG	1um	PAGE
P7_s7_8	GTCTCGTGGGCTCGGCTGTCCCTGTCCGCGCATTACACCGTCTCCGCCTCAGATGTGTATAAGAGACAG	1um	PAGE
P7_s7_9	GTCTCGTGGGCTCGGCTGTCCCTGTCCCATAGCCGCACCGTCTCCGCCTCAGATGTGTATAAGAGACAG	1um	PAGE
P7_s7_10	GTCTCGTGGGCTCGGCTGTCCCTGTCCTTCGCGGACACCGTCTCCGCCTCAGATGTGTATAAGAGACAG	1um	PAGE
P7_s7_11	GTCTCGTGGGCTCGGCTGTCCCTGTCCGCGCGAGACACCGTCTCCGCCTCAGATGTGTATAAGAGACAG	1um	PAGE
P7_s7_12	GTCTCGTGGGCTCGGCTGTCCCTGTCCCTATCGCTCACCGTCTCCGCCTCAGATGTGTATAAGAGACAG	1um	PAGE
P5_s5_9-16 and P7_s7_13-24 were annealed to Tn5MErev and used to load pA-Tn5 for the second sciCUT&Tag Plate used for Histone Mark CUT&Tag
Name	Sequence	Scale	Purification
P5_s5_9	TCGTCGGCAGCGTCTCCACGCAATAACGTGCGATCGAGGACGGCAGATGTGTATAAGAGACAG	1um	PAGE
P5_s5_10	TCGTCGGCAGCGTCTCCACGCCCATTGTGGCGATCGAGGACGGCAGATGTGTATAAGAGACAG	1um	PAGE
P5_s5_11	TCGTCGGCAGCGTCTCCACGCTTACGCCGGCGATCGAGGACGGCAGATGTGTATAAGAGACAG	1um	PAGE
P5_s5_12	TCGTCGGCAGCGTCTCCACGCAATTCTAAGCGATCGAGGACGGCAGATGTGTATAAGAGACAG	1um	PAGE
P5_s5_13	TCGTCGGCAGCGTCTCCACGCGCGGTTAAGCGATCGAGGACGGCAGATGTGTATAAGAGACAG	1um	PAGE
P5_s5_14	TCGTCGGCAGCGTCTCCACGCTGCGAAGTGCGATCGAGGACGGCAGATGTGTATAAGAGACAG	1um	PAGE
P5_s5_15	TCGTCGGCAGCGTCTCCACGCGTCACGTCGCGATCGAGGACGGCAGATGTGTATAAGAGACAG	1um	PAGE
P5_s5_16	TCGTCGGCAGCGTCTCCACGCCGGCGACAGCGATCGAGGACGGCAGATGTGTATAAGAGACAG	1um	PAGE
P7_s7_13	GTCTCGTGGGCTCGGCTGTCCCTGTCCAATCGTTACACCGTCTCCGCCTCAGATGTGTATAAGAGACAG	1um	PAGE
P7_s7_14	GTCTCGTGGGCTCGGCTGTCCCTGTCCGTCTACATCACCGTCTCCGCCTCAGATGTGTATAAGAGACAG	1um	PAGE
P7_s7_15	GTCTCGTGGGCTCGGCTGTCCCTGTCCCGAAGGACCACCGTCTCCGCCTCAGATGTGTATAAGAGACAG	1um	PAGE
P7_s7_16	GTCTCGTGGGCTCGGCTGTCCCTGTCCGATTCCTTCACCGTCTCCGCCTCAGATGTGTATAAGAGACAG	1um	PAGE
P7_s7_17	GTCTCGTGGGCTCGGCTGTCCCTGTCCTCGGTCGACACCGTCTCCGCCTCAGATGTGTATAAGAGACAG	1um	PAGE
P7_s7_18	GTCTCGTGGGCTCGGCTGTCCCTGTCCAGCGCTCGCACCGTCTCCGCCTCAGATGTGTATAAGAGACAG	1um	PAGE
P7_s7_19	GTCTCGTGGGCTCGGCTGTCCCTGTCCCCACAATGCACCGTCTCCGCCTCAGATGTGTATAAGAGACAG	1um	PAGE
P7_s7_20	GTCTCGTGGGCTCGGCTGTCCCTGTCCCGGATAACCACCGTCTCCGCCTCAGATGTGTATAAGAGACAG	1um	PAGE
P7_s7_21	GTCTCGTGGGCTCGGCTGTCCCTGTCCTTGGTGGCCACCGTCTCCGCCTCAGATGTGTATAAGAGACAG	1um	PAGE
P7_s7_22	GTCTCGTGGGCTCGGCTGTCCCTGTCCTAACCAGACACCGTCTCCGCCTCAGATGTGTATAAGAGACAG	1um	PAGE
P7_s7_23	GTCTCGTGGGCTCGGCTGTCCCTGTCCGCTAGTCTCACCGTCTCCGCCTCAGATGTGTATAAGAGACAG	1um	PAGE
P7_s7_24	GTCTCGTGGGCTCGGCTGTCCCTGTCCATCTAGCGCACCGTCTCCGCCTCAGATGTGTATAAGAGACAG	1um	PAGE
Tn5MErev	/5Phos/CTGTCTCTTATACACATCT	1um	STD

## Sheet: sciCUT&Tag2in1 Primers
Name	Sequence	Scale	Purification
sci_Ad1.1	AATGATACGGCGACCACCGAGATCTACACTAGATCGCTCGTCGGCAGCGTCTCCACGC	100nm	STD
sci_Ad1.2	AATGATACGGCGACCACCGAGATCTACACCTCTCTATTCGTCGGCAGCGTCTCCACGC	100nm	STD
sci_Ad1.3	AATGATACGGCGACCACCGAGATCTACACTATCCTCTTCGTCGGCAGCGTCTCCACGC	100nm	STD
sci_Ad1.4	AATGATACGGCGACCACCGAGATCTACACAGAGTAGATCGTCGGCAGCGTCTCCACGC	100nm	STD
sci_Ad1.5	AATGATACGGCGACCACCGAGATCTACACGTAAGGAGTCGTCGGCAGCGTCTCCACGC	100nm	STD
sci_Ad1.6	AATGATACGGCGACCACCGAGATCTACACACTGCATATCGTCGGCAGCGTCTCCACGC	100nm	STD
sci_Ad1.7	AATGATACGGCGACCACCGAGATCTACACAAGGAGTATCGTCGGCAGCGTCTCCACGC	100nm	STD
sci_Ad1.8	AATGATACGGCGACCACCGAGATCTACACCTAAGCCTTCGTCGGCAGCGTCTCCACGC	100nm	STD
sci_Ad1.9	AATGATACGGCGACCACCGAGATCTACACTGGAAATCTCGTCGGCAGCGTCTCCACGC	100nm	STD
sci_Ad1.10	AATGATACGGCGACCACCGAGATCTACACAACATGATTCGTCGGCAGCGTCTCCACGC	100nm	STD
sci_Ad1.11	AATGATACGGCGACCACCGAGATCTACACTGATGAAATCGTCGGCAGCGTCTCCACGC	100nm	STD
sci_Ad1.12	AATGATACGGCGACCACCGAGATCTACACGTCGGACTTCGTCGGCAGCGTCTCCACGC	100nm	STD
sci_Ad1.13	AATGATACGGCGACCACCGAGATCTACACTTTCTAGCTCGTCGGCAGCGTCTCCACGC	100nm	STD
sci_Ad1.14	AATGATACGGCGACCACCGAGATCTACACTAACCAAGTCGTCGGCAGCGTCTCCACGC	100nm	STD
sci_Ad1.15	AATGATACGGCGACCACCGAGATCTACACGTGTATCGTCGTCGGCAGCGTCTCCACGC	100nm	STD
sci_Ad1.16	AATGATACGGCGACCACCGAGATCTACACTCCATCAATCGTCGGCAGCGTCTCCACGC	100nm	STD
sci_Ad1.17	AATGATACGGCGACCACCGAGATCTACACTTCGTGCATCGTCGGCAGCGTCTCCACGC	100nm	STD
sci_Ad1.18	AATGATACGGCGACCACCGAGATCTACACAGGTTGCCTCGTCGGCAGCGTCTCCACGC	100nm	STD
sci_Ad1.19	AATGATACGGCGACCACCGAGATCTACACCCTTATGTTCGTCGGCAGCGTCTCCACGC	100nm	STD
sci_Ad1.20	AATGATACGGCGACCACCGAGATCTACACCAGCAACGTCGTCGGCAGCGTCTCCACGC	100nm	STD
sci_Ad1.21	AATGATACGGCGACCACCGAGATCTACACGGTTCAATTCGTCGGCAGCGTCTCCACGC	100nm	STD
sci_Ad1.22	AATGATACGGCGACCACCGAGATCTACACACATTCGTTCGTCGGCAGCGTCTCCACGC	100nm	STD
sci_Ad1.23	AATGATACGGCGACCACCGAGATCTACACGATTCCCATCGTCGGCAGCGTCTCCACGC	100nm	STD
sci_Ad1.24	AATGATACGGCGACCACCGAGATCTACACCGGACTGCTCGTCGGCAGCGTCTCCACGC	100nm	STD
sci_Ad1.25	AATGATACGGCGACCACCGAGATCTACACAGCCGTTCTCGTCGGCAGCGTCTCCACGC	100nm	STD
sci_Ad1.26	AATGATACGGCGACCACCGAGATCTACACATTGGGTCTCGTCGGCAGCGTCTCCACGC	100nm	STD
sci_Ad1.27	AATGATACGGCGACCACCGAGATCTACACTGCATACTTCGTCGGCAGCGTCTCCACGC	100nm	STD
sci_Ad1.28	AATGATACGGCGACCACCGAGATCTACACGGGCTTGGTCGTCGGCAGCGTCTCCACGC	100nm	STD
sci_Ad1.29	AATGATACGGCGACCACCGAGATCTACACGACGTGGCTCGTCGGCAGCGTCTCCACGC	100nm	STD
sci_Ad1.30	AATGATACGGCGACCACCGAGATCTACACGCAAATTTTCGTCGGCAGCGTCTCCACGC	100nm	STD
sci_Ad1.31	AATGATACGGCGACCACCGAGATCTACACGCAGCCTCTCGTCGGCAGCGTCTCCACGC	100nm	STD
sci_Ad1.32	AATGATACGGCGACCACCGAGATCTACACTCCGAGTTTCGTCGGCAGCGTCTCCACGC	100nm	STD
sci_Ad1.33	AATGATACGGCGACCACCGAGATCTACACGCATTAAGTCGTCGGCAGCGTCTCCACGC	100nm	STD
sci_Ad1.34	AATGATACGGCGACCACCGAGATCTACACACGATAACTCGTCGGCAGCGTCTCCACGC	100nm	STD
sci_Ad1.35	AATGATACGGCGACCACCGAGATCTACACCCTGCGGGTCGTCGGCAGCGTCTCCACGC	100nm	STD
sci_Ad1.36	AATGATACGGCGACCACCGAGATCTACACTGATTGTTTCGTCGGCAGCGTCTCCACGC	100nm	STD
sci_Ad1.37	AATGATACGGCGACCACCGAGATCTACACGGCACGGATCGTCGGCAGCGTCTCCACGC	100nm	STD
sci_Ad1.38	AATGATACGGCGACCACCGAGATCTACACGATCATTCTCGTCGGCAGCGTCTCCACGC	100nm	STD
sci_Ad1.39	AATGATACGGCGACCACCGAGATCTACACATGGTCATTCGTCGGCAGCGTCTCCACGC	100nm	STD
sci_Ad1.40	AATGATACGGCGACCACCGAGATCTACACCGTACCAATCGTCGGCAGCGTCTCCACGC	100nm	STD
sci_Ad1.41	AATGATACGGCGACCACCGAGATCTACACCCAGTTTATCGTCGGCAGCGTCTCCACGC	100nm	STD
sci_Ad1.42	AATGATACGGCGACCACCGAGATCTACACACCGGCCCTCGTCGGCAGCGTCTCCACGC	100nm	STD
sci_Ad1.43	AATGATACGGCGACCACCGAGATCTACACCTAGAAGTTCGTCGGCAGCGTCTCCACGC	100nm	STD
sci_Ad1.44	AATGATACGGCGACCACCGAGATCTACACCGCCAGATTCGTCGGCAGCGTCTCCACGC	100nm	STD
sci_Ad1.45	AATGATACGGCGACCACCGAGATCTACACTCACATGGTCGTCGGCAGCGTCTCCACGC	100nm	STD
sci_Ad1.46	AATGATACGGCGACCACCGAGATCTACACGAACTCGATCGTCGGCAGCGTCTCCACGC	100nm	STD
sci_Ad1.47	AATGATACGGCGACCACCGAGATCTACACCCACCGTTTCGTCGGCAGCGTCTCCACGC	100nm	STD
sci_Ad1.48	AATGATACGGCGACCACCGAGATCTACACTAAGTTACTCGTCGGCAGCGTCTCCACGC	100nm	STD
sci_Ad1.49	AATGATACGGCGACCACCGAGATCTACACGAGACGTGTCGTCGGCAGCGTCTCCACGC	100nm	STD
sci_Ad1.50	AATGATACGGCGACCACCGAGATCTACACTTGCCTAATCGTCGGCAGCGTCTCCACGC	100nm	STD
sci_Ad1.51	AATGATACGGCGACCACCGAGATCTACACTTAACTTGTCGTCGGCAGCGTCTCCACGC	100nm	STD
sci_Ad1.52	AATGATACGGCGACCACCGAGATCTACACCTTTAACATCGTCGGCAGCGTCTCCACGC	100nm	STD
sci_Ad1.53	AATGATACGGCGACCACCGAGATCTACACCGTAGACCTCGTCGGCAGCGTCTCCACGC	100nm	STD
sci_Ad1.54	AATGATACGGCGACCACCGAGATCTACACTATTTGCGTCGTCGGCAGCGTCTCCACGC	100nm	STD
sci_Ad1.55	AATGATACGGCGACCACCGAGATCTACACATCCAGGATCGTCGGCAGCGTCTCCACGC	100nm	STD
sci_Ad1.56	AATGATACGGCGACCACCGAGATCTACACTGTTCCTGTCGTCGGCAGCGTCTCCACGC	100nm	STD
sci_Ad1.57	AATGATACGGCGACCACCGAGATCTACACACGCGCAGTCGTCGGCAGCGTCTCCACGC	100nm	STD
sci_Ad1.58	AATGATACGGCGACCACCGAGATCTACACTCTGGCGATCGTCGGCAGCGTCTCCACGC	100nm	STD
sci_Ad1.59	AATGATACGGCGACCACCGAGATCTACACAATCTACATCGTCGGCAGCGTCTCCACGC	100nm	STD
sci_Ad1.60	AATGATACGGCGACCACCGAGATCTACACTACTGACCTCGTCGGCAGCGTCTCCACGC	100nm	STD
sci_Ad1.61	AATGATACGGCGACCACCGAGATCTACACCGATAGGGTCGTCGGCAGCGTCTCCACGC	100nm	STD
sci_Ad1.62	AATGATACGGCGACCACCGAGATCTACACACTTAGAATCGTCGGCAGCGTCTCCACGC	100nm	STD
sci_Ad1.63	AATGATACGGCGACCACCGAGATCTACACAGAGATCTTCGTCGGCAGCGTCTCCACGC	100nm	STD
sci_Ad1.64	AATGATACGGCGACCACCGAGATCTACACGGTGAAGGTCGTCGGCAGCGTCTCCACGC	100nm	STD
sci_Ad1.65	AATGATACGGCGACCACCGAGATCTACACATCGAATGTCGTCGGCAGCGTCTCCACGC	100nm	STD
sci_Ad1.66	AATGATACGGCGACCACCGAGATCTACACTCAAGAGCTCGTCGGCAGCGTCTCCACGC	100nm	STD
sci_Ad1.67	AATGATACGGCGACCACCGAGATCTACACGCCCACGTTCGTCGGCAGCGTCTCCACGC	100nm	STD
sci_Ad1.68	AATGATACGGCGACCACCGAGATCTACACTGGGCGGTTCGTCGGCAGCGTCTCCACGC	100nm	STD
sci_Ad1.69	AATGATACGGCGACCACCGAGATCTACACCCCTTGGATCGTCGGCAGCGTCTCCACGC	100nm	STD
sci_Ad1.70	AATGATACGGCGACCACCGAGATCTACACATTACCGTTCGTCGGCAGCGTCTCCACGC	100nm	STD
sci_Ad1.71	AATGATACGGCGACCACCGAGATCTACACAGTCCGAGTCGTCGGCAGCGTCTCCACGC	100nm	STD
sci_Ad1.72	AATGATACGGCGACCACCGAGATCTACACACTTGTTGTCGTCGGCAGCGTCTCCACGC	100nm	STD
sci_Ad2.1	CAAGCAGAAGACGGCATACGAGATTCGCCTTAGTCTCGTGGGCTCGGCTGTCCCTGTCC	100nm	STD
sci_Ad2.2	CAAGCAGAAGACGGCATACGAGATCTAGTACGGTCTCGTGGGCTCGGCTGTCCCTGTCC	100nm	STD
sci_Ad2.3	CAAGCAGAAGACGGCATACGAGATTTCTGCCTGTCTCGTGGGCTCGGCTGTCCCTGTCC	100nm	STD
sci_Ad2.4	CAAGCAGAAGACGGCATACGAGATGCTCAGGAGTCTCGTGGGCTCGGCTGTCCCTGTCC	100nm	STD
sci_Ad2.5	CAAGCAGAAGACGGCATACGAGATAGGAGTCCGTCTCGTGGGCTCGGCTGTCCCTGTCC	100nm	STD
sci_Ad2.6	CAAGCAGAAGACGGCATACGAGATCATGCCTAGTCTCGTGGGCTCGGCTGTCCCTGTCC	100nm	STD
sci_Ad2.7	CAAGCAGAAGACGGCATACGAGATGTAGAGAGGTCTCGTGGGCTCGGCTGTCCCTGTCC	100nm	STD
sci_Ad2.8	CAAGCAGAAGACGGCATACGAGATCCTCTCTGGTCTCGTGGGCTCGGCTGTCCCTGTCC	100nm	STD
sci_Ad2.9	CAAGCAGAAGACGGCATACGAGATAGCGTAGCGTCTCGTGGGCTCGGCTGTCCCTGTCC	100nm	STD
sci_Ad2.10	CAAGCAGAAGACGGCATACGAGATCAGCCTCGGTCTCGTGGGCTCGGCTGTCCCTGTCC	100nm	STD
sci_Ad2.11	CAAGCAGAAGACGGCATACGAGATTGCCTCTTGTCTCGTGGGCTCGGCTGTCCCTGTCC	100nm	STD
sci_Ad2.12	CAAGCAGAAGACGGCATACGAGATTCCTCTACGTCTCGTGGGCTCGGCTGTCCCTGTCC	100nm	STD
sci_Ad2.13	CAAGCAGAAGACGGCATACGAGATCAGATCCAGTCTCGTGGGCTCGGCTGTCCCTGTCC	100nm	STD
sci_Ad2.14	CAAGCAGAAGACGGCATACGAGATACAAACGGGTCTCGTGGGCTCGGCTGTCCCTGTCC	100nm	STD
sci_Ad2.15	CAAGCAGAAGACGGCATACGAGATACCCAGCAGTCTCGTGGGCTCGGCTGTCCCTGTCC	100nm	STD
sci_Ad2.16	CAAGCAGAAGACGGCATACGAGATCCCAACCTGTCTCGTGGGCTCGGCTGTCCCTGTCC	100nm	STD
sci_Ad2.17	CAAGCAGAAGACGGCATACGAGATCACCACACGTCTCGTGGGCTCGGCTGTCCCTGTCC	100nm	STD
sci_Ad2.18	CAAGCAGAAGACGGCATACGAGATGAAACCCAGTCTCGTGGGCTCGGCTGTCCCTGTCC	100nm	STD
sci_Ad2.19	CAAGCAGAAGACGGCATACGAGATTGTGACCAGTCTCGTGGGCTCGGCTGTCCCTGTCC	100nm	STD
sci_Ad2.20	CAAGCAGAAGACGGCATACGAGATAGGGTCAAGTCTCGTGGGCTCGGCTGTCCCTGTCC	100nm	STD
sci_Ad2.21	CAAGCAGAAGACGGCATACGAGATTGTCCGCGGTCTCGTGGGCTCGGCTGTCCCTGTCC	100nm	STD
sci_Ad2.22	CAAGCAGAAGACGGCATACGAGATATATGGAAGTCTCGTGGGCTCGGCTGTCCCTGTCC	100nm	STD
sci_Ad2.23	CAAGCAGAAGACGGCATACGAGATAACGAATTGTCTCGTGGGCTCGGCTGTCCCTGTCC	100nm	STD
sci_Ad2.24	CAAGCAGAAGACGGCATACGAGATTCGACGCCGTCTCGTGGGCTCGGCTGTCCCTGTCC	100nm	STD
sci_Ad2.25	CAAGCAGAAGACGGCATACGAGATCACTTTGTGTCTCGTGGGCTCGGCTGTCCCTGTCC	100nm	STD
sci_Ad2.26	CAAGCAGAAGACGGCATACGAGATTTCAAGTAGTCTCGTGGGCTCGGCTGTCCCTGTCC	100nm	STD
sci_Ad2.27	CAAGCAGAAGACGGCATACGAGATGCTATCACGTCTCGTGGGCTCGGCTGTCCCTGTCC	100nm	STD
sci_Ad2.28	CAAGCAGAAGACGGCATACGAGATAATCTACTGTCTCGTGGGCTCGGCTGTCCCTGTCC	100nm	STD
sci_Ad2.29	CAAGCAGAAGACGGCATACGAGATCCGGCAATGTCTCGTGGGCTCGGCTGTCCCTGTCC	100nm	STD
sci_Ad2.30	CAAGCAGAAGACGGCATACGAGATCTTAGCAAGTCTCGTGGGCTCGGCTGTCCCTGTCC	100nm	STD
sci_Ad2.31	CAAGCAGAAGACGGCATACGAGATTAACTTATGTCTCGTGGGCTCGGCTGTCCCTGTCC	100nm	STD
sci_Ad2.32	CAAGCAGAAGACGGCATACGAGATCGAGTGATGTCTCGTGGGCTCGGCTGTCCCTGTCC	100nm	STD
sci_Ad2.33	CAAGCAGAAGACGGCATACGAGATCTGTTAACGTCTCGTGGGCTCGGCTGTCCCTGTCC	100nm	STD
sci_Ad2.34	CAAGCAGAAGACGGCATACGAGATCTACCATTGTCTCGTGGGCTCGGCTGTCCCTGTCC	100nm	STD
sci_Ad2.35	CAAGCAGAAGACGGCATACGAGATACGTGCTCGTCTCGTGGGCTCGGCTGTCCCTGTCC	100nm	STD
sci_Ad2.36	CAAGCAGAAGACGGCATACGAGATTGACGAAAGTCTCGTGGGCTCGGCTGTCCCTGTCC	100nm	STD
sci_Ad2.37	CAAGCAGAAGACGGCATACGAGATAATTCTTGGTCTCGTGGGCTCGGCTGTCCCTGTCC	100nm	STD
sci_Ad2.38	CAAGCAGAAGACGGCATACGAGATGGCATTTCGTCTCGTGGGCTCGGCTGTCCCTGTCC	100nm	STD
sci_Ad2.39	CAAGCAGAAGACGGCATACGAGATATGGCGTTGTCTCGTGGGCTCGGCTGTCCCTGTCC	100nm	STD
sci_Ad2.40	CAAGCAGAAGACGGCATACGAGATCTGCGAGGGTCTCGTGGGCTCGGCTGTCCCTGTCC	100nm	STD
sci_Ad2.41	CAAGCAGAAGACGGCATACGAGATGAGGTGTAGTCTCGTGGGCTCGGCTGTCCCTGTCC	100nm	STD
sci_Ad2.42	CAAGCAGAAGACGGCATACGAGATAAATGACCGTCTCGTGGGCTCGGCTGTCCCTGTCC	100nm	STD
sci_Ad2.43	CAAGCAGAAGACGGCATACGAGATTAAGATTGGTCTCGTGGGCTCGGCTGTCCCTGTCC	100nm	STD
sci_Ad2.44	CAAGCAGAAGACGGCATACGAGATAAGGCACAGTCTCGTGGGCTCGGCTGTCCCTGTCC	100nm	STD
sci_Ad2.45	CAAGCAGAAGACGGCATACGAGATTAATAAGAGTCTCGTGGGCTCGGCTGTCCCTGTCC	100nm	STD
sci_Ad2.46	CAAGCAGAAGACGGCATACGAGATACTAAGTCGTCTCGTGGGCTCGGCTGTCCCTGTCC	100nm	STD
sci_Ad2.47	CAAGCAGAAGACGGCATACGAGATGCTGGTCTGTCTCGTGGGCTCGGCTGTCCCTGTCC	100nm	STD
sci_Ad2.48	CAAGCAGAAGACGGCATACGAGATCTGTATTTGTCTCGTGGGCTCGGCTGTCCCTGTCC	100nm	STD
sci_Ad2.49	CAAGCAGAAGACGGCATACGAGATTTTCATAAGTCTCGTGGGCTCGGCTGTCCCTGTCC	100nm	STD
sci_Ad2.50	CAAGCAGAAGACGGCATACGAGATGACCCAAGGTCTCGTGGGCTCGGCTGTCCCTGTCC	100nm	STD
sci_Ad2.51	CAAGCAGAAGACGGCATACGAGATTTATTTGGGTCTCGTGGGCTCGGCTGTCCCTGTCC	100nm	STD
sci_Ad2.52	CAAGCAGAAGACGGCATACGAGATTTTAACGCGTCTCGTGGGCTCGGCTGTCCCTGTCC	100nm	STD
sci_Ad2.53	CAAGCAGAAGACGGCATACGAGATACAGGATGGTCTCGTGGGCTCGGCTGTCCCTGTCC	100nm	STD
sci_Ad2.54	CAAGCAGAAGACGGCATACGAGATCTTACTCCGTCTCGTGGGCTCGGCTGTCCCTGTCC	100nm	STD
sci_Ad2.55	CAAGCAGAAGACGGCATACGAGATGGAGCGTCGTCTCGTGGGCTCGGCTGTCCCTGTCC	100nm	STD
sci_Ad2.56	CAAGCAGAAGACGGCATACGAGATGCCGCGAAGTCTCGTGGGCTCGGCTGTCCCTGTCC	100nm	STD
sci_Ad2.57	CAAGCAGAAGACGGCATACGAGATGGGAACCGGTCTCGTGGGCTCGGCTGTCCCTGTCC	100nm	STD
sci_Ad2.58	CAAGCAGAAGACGGCATACGAGATTAGCCGGTGTCTCGTGGGCTCGGCTGTCCCTGTCC	100nm	STD
sci_Ad2.59	CAAGCAGAAGACGGCATACGAGATCCCATGAGGTCTCGTGGGCTCGGCTGTCCCTGTCC	100nm	STD
sci_Ad2.60	CAAGCAGAAGACGGCATACGAGATGACCGTTTGTCTCGTGGGCTCGGCTGTCCCTGTCC	100nm	STD
sci_Ad2.61	CAAGCAGAAGACGGCATACGAGATGACCGTTTGTCTCGTGGGCTCGGCTGTCCCTGTCC	100nm	STD
sci_Ad2.62	CAAGCAGAAGACGGCATACGAGATTTTGGATCGTCTCGTGGGCTCGGCTGTCCCTGTCC	100nm	STD
sci_Ad2.63	CAAGCAGAAGACGGCATACGAGATATCATCATGTCTCGTGGGCTCGGCTGTCCCTGTCC	100nm	STD
sci_Ad2.64	CAAGCAGAAGACGGCATACGAGATCGTGTTGGGTCTCGTGGGCTCGGCTGTCCCTGTCC	100nm	STD
sci_Ad2.65	CAAGCAGAAGACGGCATACGAGATTGTTGTTAGTCTCGTGGGCTCGGCTGTCCCTGTCC	100nm	STD
sci_Ad2.66	CAAGCAGAAGACGGCATACGAGATGGTTTACCGTCTCGTGGGCTCGGCTGTCCCTGTCC	100nm	STD
sci_Ad2.67	CAAGCAGAAGACGGCATACGAGATGGTCGATGGTCTCGTGGGCTCGGCTGTCCCTGTCC	100nm	STD
sci_Ad2.68	CAAGCAGAAGACGGCATACGAGATGTTCCCATGTCTCGTGGGCTCGGCTGTCCCTGTCC	100nm	STD
sci_Ad2.69	CAAGCAGAAGACGGCATACGAGATATTGGCCGGTCTCGTGGGCTCGGCTGTCCCTGTCC	100nm	STD
sci_Ad2.70	CAAGCAGAAGACGGCATACGAGATTCATTCCCGTCTCGTGGGCTCGGCTGTCCCTGTCC	100nm	STD
sci_Ad2.71	CAAGCAGAAGACGGCATACGAGATCCGAATACGTCTCGTGGGCTCGGCTGTCCCTGTCC	100nm	STD

## Sheet: Custom Sequencing Primers
Name	Sequence	Scale	Purification
NextSeq_Read1_seq_primer	GAGGACGGCAGATGTGTATAAGAGACAG	100nm	STD
NextSeq_Index1_seq_primer	CATCTGAGGCGGAGACGGTG	100nm	STD
NextSeq_Read2_seq_primer	GTCTCCGCCTCAGATGTGTATAAGAGACAG	100nm	STD
NextSeq_Index2_seq_primer	CATCTGCCGTCCTCGATCGC	100nm	STD
