# Supplementary material for: Sequential RNA Polymerase II Activation Drives Human Hematopoiesis
Source: Cell Rep. Author manuscript; Available in PMC 2026 Apr 10. (PMC13067999; doi:10.1016/j.celrep.2025.116802)
Supplement: Supplementary Table 2 — Table S2. Excel File listing the ArchR-imputed H3K4me1-2-3, H3K27me3 and Pol II cluster-specific marker genes. [file NIHMS2137280-supplement-Supplementary_Table_2.xlsx]

## Sheet: H3K4me123_FDR_0.05_Log2FC_1
HSC										MPP										LMPP										MEP										GMP
seqnames	start	end	strand	name	idx	Log2FC	FDR	MeanDiff		seqnames	start	end	strand	name	idx	Log2FC	FDR	MeanDiff		seqnames	start	end	strand	name	idx	Log2FC	FDR	MeanDiff		seqnames	start	end	strand	name	idx	Log2FC	FDR	MeanDiff		seqnames	start	end	strand	name	idx	Log2FC	FDR	MeanDiff
chr2	106887108	106801600	2	ST6GAL2	725	1.08384	0.000255915	0.550708																						chr16	88453317	88537016	1	ZFPM1	948	1.25532	5.78624e-17	2.46836		chr3	53156009	53192717	1	PRKCD	518	1.5934	7.22471e-09	1.19746
chr12	59596067	59789855	1	SLC16A7	704	1.52812	0.000415208	0.403992																						chr16	88570381	88631966	1	ZC3H18	950	1.24279	1.93644e-15	0.611956		chr16	85918347	85918416	1	MIR6774	915	1.73812	9.00706e-08	1.11766
chr4	158173050	158124474	2	FAM198B	823	1.34962	0.000960469	0.414411																						chr16	88468918	88469031	1	MIR5189	949	1.22492	2.69225e-15	3.14985		chr17	58280935	58269856	2	MPO	1020	1.73624	1.8299e-06	1.02577
chr9	20502342	20502265	2	MIR4474	84	1.25872	0.00121996	0.705827																						chr1	19210276	19074506	2	UBR4	294	1.8768	1.38404e-12	0.84874		chr6	6622771	6346465	2	LY86-AS1	53	1.18355	0.000137219	0.577131
chr21	16070522	16627397	1	MIR99AHG	28	1.16046	0.00363464	0.396629																						chr20	19212646	19722937	1	SLC24A3	184	1.52227	3.88891e-11	1.3712		chr2	239305462	239305545	1	MIR4269	1533	1.04401	0.000409445	1.11935
chr12	114684164	114670254	2	TBX3	1070	1.47898	0.00420946	0.401379																						chr8	127794533	128101253	1	PVT1	730	1.30558	3.88891e-11	1.21368		chr8	133302022	133237171	2	NDRG1	758	1.06537	0.000409445	0.590537
chr2	102070376	102179874	1	IL1R1	698	1.18299	0.00481075	0.42719																						chr2	219514170	219538772	1	ASIC4	1382	1.75634	1.26386e-10	1.34262		chr12	57147619	57144620	2	LRP1-AS	662	2.04777	0.00383688	0.745238
chr4	73620631	73571550	2	RASSF6	407	1.53365	0.00611017	0.242067																						chr10	87424792	87397023	2	LINC00864	547	2.79955	3.24847e-10	0.373432		chr4	3576869	3590711	1	LINC00955	67	3.04769	0.00409005	0.144174
chr3	67654614	67360460	2	SUCLG2	592	1.36958	0.00835081	0.28025																						chr11	119729084	119638098	2	NECTIN1	1413	1.35937	8.66712e-10	1.05045		chr3	48372219	48401259	1	FBXW12	358	2.104	0.00466637	0.217028
chr10	43939003	43944466	1	LINC00841	261	1.17164	0.0116553	0.623776																						chr4	56049073	56328625	1	KIAA1211	322	1.62312	2.25172e-08	0.576129		chr19	41627074	41618971	2	CEACAM4	967	1.49546	0.00472278	1.14798
chr5	137647673	137647562	2	MIR874	686	1.09541	0.0124605	0.450254																						chr22	36913628	36940449	1	CSF2RB	303	2.08668	1.0138e-07	0.74972		chr15	42156636	42139034	2	PLA2G4F	240	1.50032	0.00613351	0.12656
chr7	117020211	117020319	1	MIR6132	796	1.17843	0.0143868	0.515036																						chr8	128049152	128049238	1	MIR1207	734	1.9016	2.32458e-07	1.24693		chr8	1823976	1958641	1	ARHGEF10	14	1.24575	0.0066017	0.434632
chr13	57631810	57729311	1	PCDH17	296	1.18773	0.0175614	0.2715																						chr20	19284596	19242302	2	LOC100130264	185	2.01856	1.62255e-06	0.32173		chr6	36697851	36733183	1	RAB44	520	1.08827	0.00673864	0.375766
chr9	68540867	68536580	2	TMEM252	294	1.68387	0.0175614	0.235913																						chr10	87504875	87553460	1	MINPP1	548	1.14333	1.77218e-06	0.281389		chr15	42094554	42067009	2	PLA2G4D	239	1.68343	0.00776788	0.369895
chr2	197804702	198149884	1	PLCL1	1185	1.001	0.0181795	0.244547																						chr13	95301446	95019829	2	ABCC4	416	1.17071	2.66234e-06	0.984439		chr16	85898803	85922609	1	IRF8	914	1.06225	0.00900066	0.348271
chr6	89433170	89633834	1	ANKRD6	840	1.00777	0.0192328	0.334978																						chr8	127795962	127796028	1	MIR1204	731	1.34416	2.66234e-06	1.00656		chr5	175658030	175686242	1	HRH2	1054	1.39833	0.00949225	0.775582
chr9	101468439	101481502	1	TMEM246-AS1	511	1.40435	0.01926	0.380772																						chrX	48786554	48794311	1	GATA1	253	3.02406	5.11702e-06	0.84672		chr16	50693603	50733077	1	NOD2	566	1.02801	0.0102371	0.595814
chr2	165953843	165857478	2	TTC21B	993	1.66817	0.0209516	0.268972																						chr11	12094008	12263789	1	MICAL2	289	1.08212	5.38445e-06	1.08512		chr19	43353659	43363172	1	CD177	1014	1.71948	0.0103773	0.436668
chr6	110358272	110245928	2	METTL24	921	1.11323	0.0211115	0.269248																						chr2	169031322	168922938	2	ABCB11	1010	2.39062	5.56739e-06	0.3575		chr14	20955452	20956436	1	RNASE2	47	1.78464	0.011766	0.647729
chr11	26723427	26667019	2	SLC5A12	379	2.52084	0.0219935	0.0572137																						chr2	189583758	189560579	2	SLC40A1	1141	1.19485	7.27258e-06	0.63128		chr17	7115700	7101322	2	ASGR2	164	1.01339	0.0156681	0.466844
chr8	90221488	90569318	1	LINC00534	526	1.9178	0.0236186	0.169879																						chr14	25050297	24809656	2	STXBP6	162	1.63832	1.33425e-05	0.625553		chr12	52192000	52168996	2	KRT80	489	1.1949	0.0183665	0.648606
chr16	65126112	64943753	2	CDH11	665	2.12668	0.0237114	0.217925																						chr8	127948723	127946559	2	TMEM75	732	1.22071	1.36257e-05	0.63096		chr19	18940322	18946831	1	HOMER3-AS1	613	1.17724	0.0201891	0.44264
chr9	101533448	101473171	2	TMEM246	512	1.2667	0.0254009	0.354496																						chr15	28884483	29118315	1	APBA2	114	1.10086	1.50754e-05	0.706443		chr16	2136129	2135977	2	MIR3180-5	116	1.49066	0.0250004	0.432824
chr1	217137755	216503246	2	ESRRG	2174	1.08713	0.025534	0.23631																						chr3	148791102	148860187	1	CPB1	1032	3.96363	1.67976e-05	0.355004		chr18	9708165	9862551	1	RAB31	61	1.0449	0.0266954	0.461384
chr8	108443601	108486918	1	EMC2	636	1.44305	0.0260504	0.253554																						chr11	44726465	44932421	1	TSPAN18	470	1.34027	1.92637e-05	0.730258		chr11	46700615	46677080	2	ARHGAP1	498	1.25396	0.02891	0.345515
chr11	24496970	25082631	1	LUZP2	375	1.24608	0.027791	0.130948																						chr2	9003813	8852690	2	MBOAT2	48	1.32158	1.99964e-05	0.457788		chr17	59526946	59430869	2	LINC01476	1044	1.23522	0.02891	0.206921
chr17	39664187	39666555	1	TCAP	622	1.02672	0.0284432	1.07487																						chr10	87225448	87236908	1	NUTM2A	544	1.1008	2.86309e-05	0.182367		chr22	22822776	22822871	1	MIR650	120	1.23253	0.0310548	1.15981
chr16	10182754	9753404	2	GRIN2A	246	1.34173	0.0292162	0.22228																						chr1	65248219	65415869	1	DNAJC6	914	1.4424	2.87079e-05	0.464581
chr7	48088628	48108733	1	UPP1	354	1.30668	0.0324041	0.377681																						chr3	69739435	69968337	1	MITF	603	1.91365	4.51091e-05	0.354984
chr12	20810702	21090245	1	SLCO1B3	267	1.74197	0.0333353	0.145048																						chr15	33310945	33866121	1	RYR3	145	1.26931	5.34626e-05	0.563399
chr17	39667981	39670475	1	PNMT	623	1.18783	0.0333353	0.863774																						chr2	129923177	129946703	1	LINC01856	845	1.56153	5.87901e-05	0.290611
chr17	15341641	15303811	2	TEKT3	302	1.59694	0.036322	0.161327																						chr2	68320051	68284171	2	CNRIP1	445	1.54413	6.95268e-05	0.480405
chr8	143878464	143857324	2	EPPK1	839	1.18184	0.0385879	0.359262																						chr9	19149278	19108375	2	PLIN2	77	1.57711	6.95268e-05	0.398077
chr17	80219699	80253500	1	SLC26A11	1342	1.31408	0.0392884	0.194454																						chr20	62475970	62463497	2	GATA5	641	1.1937	7.20482e-05	0.815347
chr16	70289543	70252295	2	AARS	776	1.08807	0.0403999	0.219244																						chr11	35943981	36232136	1	LDLRAD3	442	1.32424	0.000109426	0.516173
chr3	55489945	55465715	2	WNT5A	530	1.19644	0.041991	0.326832																						chr22	36965248	36968172	1	LL22NC01-81G9.3	304	2.62467	0.000135755	0.440942
chr8	26045397	25841730	2	EBF2	191	1.19582	0.0439829	0.215431																						chr3	13549131	13638422	1	FBLN2	96	1.50304	0.000185761	0.66622
chr16	48244296	48363122	1	LONP2	551	1.38144	0.0441689	0.236952																						chr5	149944793	149857955	2	PDE6A	879	2.03247	0.000185761	0.495179
chr7	94004382	93962762	2	BET1	571	1.4442	0.044188	0.15521																						chr8	13604606	13083361	2	DLC1	99	1.11768	0.000203797	0.515913
chr12	127950160	127940595	2	LINC00508	1220	2.96184	0.0447423	0.0702117																						chr11	131663583	131662131	2	NTM-AS1	1545	1.8482	0.000220287	0.674091
chr15	82709914	82659281	2	AP3B2	664	1.3034	0.0475931	0.214516																						chr7	30852273	30925516	1	AQP1	234	2.47658	0.000226153	0.349171
chr10	122850793	122832149	2	FAM24B-CUZD1	878	1.09739	0.0478323	0.144198																						chr16	15131601	15104723	2	PKD1P6-NPIPP1	295	4.41804	0.000260059	0.325018
chr21	27722379	27751233	1	LINC00113	65	2.62111	0.0484221	0.0573811																						chr1	204166322	204154819	2	REN	2054	1.49967	0.00026328	0.476446
chr11	89065945	88504576	2	GRM5	1151	1.32343	0.0495685	0.163968																						chr6	31714072	31686949	2	ABHD16A	360	1.39747	0.000269225	0.588353
																														chr6	31706885	31717918	1	LY6G6F	362	1.61267	0.000277177	0.752284
																														chr9	14910995	14734666	2	FREM1	62	1.57846	0.000277177	0.33718
																														chr14	24264432	24249114	2	TGM1	144	4.49431	0.000283455	0.339272
																														chr3	127915232	127987671	1	KBTBD12	885	2.14603	0.000283455	0.240129
																														chr12	56258391	56237807	2	ANKRD52	632	1.75922	0.000300033	0.550095
																														chr11	62337448	62393412	1	ASRGL1	724	1.3591	0.00030186	0.43954
																														chr10	95561414	95311771	2	SORBS1	620	1.30201	0.000319974	0.739903
																														chr1	160932465	160949922	1	LOC101928372	1705	5.54489	0.000421511	0.248873
																														chr13	23889419	23730189	2	MIPEP	40	1.31441	0.000421511	0.447516
																														chr17	73092712	72645949	2	SLC39A11	1177	1.56441	0.000457098	0.587022
																														chr16	1256059	1258998	1	TPSD1	63	1.64821	0.000516137	1.1623
																														chr11	61892051	61873519	2	FADS3	713	1.01182	0.000592815	0.57945
																														chr6	31714065	31711771	2	LY6G6E	364	2.86928	0.000605453	0.819238
																														chr11	95089810	95132645	1	ENDOD1	1203	1.21853	0.000627322	0.377425
																														chr17	28861730	28861655	2	MIR4732	454	2.32121	0.000674758	0.626304
																														chr9	4850291	4850381	1	MIR101-2	28	2.31859	0.000674758	0.479337
																														chr11	43358932	43494933	1	TTC17	458	1.75978	0.000684352	0.397524
																														chr1	156859018	156840063	2	INSRR	1624	1.29799	0.000711422	0.793982
																														chr12	31959370	31993107	1	KIAA1551	339	1.93381	0.000768687	0.353028
																														chr6	31715356	31717804	1	LY6G6D	363	2.72955	0.000814941	0.838488
																														chr16	12720321	12720371	1	MIR4718	274	1.45294	0.000825563	0.532178
																														chr8	127960633	127960695	1	MIR1205	733	1.68699	0.000984888	0.530678
																														chr12	113773683	113679459	2	LINC01234	1066	1.66738	0.00105765	0.179819
																														chr1	159714589	159712289	2	CRP	1670	2.68831	0.0011189	0.201256
																														chr16	12804017	12659799	2	CPPED1	273	1.04103	0.00121228	0.397242
																														chr17	75633434	75641404	1	SMIM5	1240	1.44519	0.00121228	0.668403
																														chr10	79703227	79714681	1	NUTM2B	499	1.57884	0.0012852	0.201421
																														chr16	16223522	16148928	2	ABCC6	307	1.79982	0.00132191	0.411516
																														chr1	164774641	164769116	2	LOC100505795	1758	1.94717	0.00140938	0.451367
																														chr20	44395706	44372746	2	HNF4A-AS1	424	2.81606	0.00148913	0.294054
																														chr4	4290251	4321786	1	ZBTB49	74	1.82008	0.00164188	0.416863
																														chr16	67806652	67723066	2	RANBP10	724	1.16351	0.00165338	0.507089
																														chr1	46616891	46607715	2	MOB3C	766	1.48478	0.00170715	0.701375
																														chr1	170085208	169921326	2	KIFAP3	1810	1.49867	0.00174228	0.323885
																														chr17	58192737	58205174	1	EPX	1017	2.08194	0.00175786	0.399238
																														chr11	3581211	3481520	2	LOC101927708	113	1.27753	0.00189643	0.517121
																														chr11	36010098	36010204	1	MIR3973	443	1.1463	0.00207071	0.332653
																														chr6	147158925	147180992	1	LUADT1	1128	3.80542	0.00213843	0.254756
																														chr12	53423855	53431534	1	AMHR2	537	2.64222	0.00221473	0.413968
																														chr8	144416895	144409742	2	SLC39A4	871	1.13023	0.00238558	1.04123
																														chr19	55229264	55226639	2	TMEM86B	1522	2.78398	0.00333841	0.501365
																														chr11	69048897	69090604	1	TPCN2	980	1.21821	0.00337569	0.592853
																														chr11	65945445	65959963	1	TSGA10IP	888	1.45787	0.00340289	0.26473
																														chr11	131540867	131502759	2	LOC101929653	1544	2.5672	0.00340289	0.130177
																														chr1	159780932	159782543	1	DUSP23	1671	1.13061	0.00346751	0.540422
																														chr17	32970376	32997877	1	SPACA3	512	1.98466	0.00346751	0.203724
																														chr7	140063721	140023744	2	PARP12	952	1.29992	0.00346751	0.288996
																														chr12	120972292	120969838	2	HNF1A-AS1	1130	2.55076	0.00353588	0.292907
																														chr1	159289714	159308224	1	FCER1A	1665	2.01644	0.00378769	0.321712
																														chr7	65873267	65959563	1	VKORC1L1	413	1.67442	0.0038427	0.324615
																														chr7	117173409	117219090	1	ST7-OT3	798	2.05363	0.0040075	0.133252
																														chr6	57314805	57646849	1	PRIM2	729	1.75837	0.00428632	0.288252
																														chr2	96986592	96875882	2	FAM178B	652	1.12373	0.0045375	0.487196
																														chr2	68365173	68397453	1	PLEK	446	1.06623	0.00463724	0.47752
																														chr3	54967088	54918237	2	LRTM1	529	2.85934	0.0046712	0.169161
																														chr11	5229395	5225464	2	HBB	153	1.90752	0.0046836	0.467327
																														chr8	28505182	28505116	2	MIR4288	220	3.09446	0.0046836	0.297397
																														chr9	127611760	127692936	1	STXBP1	716	1.29751	0.00481504	0.304948
																														chr7	100642779	100620416	2	TFR2	668	1.24304	0.00495292	0.622536
																														chr21	17512382	17593579	1	CXADR	33	1.18003	0.00501149	0.243173
																														chr14	55271303	55355084	1	FBXO34	314	1.13834	0.00505618	0.346099
																														chr5	54320944	54415125	1	LINC01033	233	1.03274	0.00505618	0.198647
																														chr8	90791550	90959408	1	NECAB1	529	1.67179	0.00505618	0.255764
																														chr18	58044367	58401540	1	NEDD4L	284	1.02746	0.00528319	0.451756
																														chr2	24010081	24026775	1	MFSD2B	129	1.69201	0.00528319	0.436976
																														chr16	1240696	1242554	1	TPSAB1	62	1.31094	0.00541509	0.853408
																														chr20	44355700	44434596	1	HNF4A	423	2.36999	0.00566705	0.242371
																														chr8	144400165	144400086	2	MIR1234	869	3.70376	0.00583037	0.55248
																														chr6	161161982	161160105	2	AGPAT4-IT1	1224	1.33071	0.00583666	0.368315
																														chr12	15911172	16037282	1	DERA	254	2.4796	0.00596418	0.221996
																														chr3	112975122	112921209	2	CD200R1	746	1.72762	0.00596435	0.172351
																														chr6	161274061	161129979	2	AGPAT4	1223	1.37853	0.00596435	0.478135
																														chr16	29404029	29381354	2	NPIPB11	431	4.0347	0.0061501	0.268665
																														chr10	73496024	73436428	2	PPP3CB	447	1.71034	0.00618689	0.333375
																														chrX	110440233	110194186	2	AMMECR1	603	1.08013	0.00620231	0.19499
																														chr1	26068436	26051304	2	TRIM63	417	2.95642	0.00635516	0.166718
																														chr17	28861966	28861072	2	MIR144	452	2.10004	0.00677963	0.460191
																														chr17	28861440	28861369	2	MIR451A	453	2.09345	0.00677963	0.514072
																														chr5	154038936	153990128	2	FAM114A2	921	1.22782	0.00694273	0.237308
																														chr6	7910814	7881517	2	TXNDC5	62	1.27768	0.00694273	0.340574
																														chr12	48472665	48473624	1	ANP32D	403	5.05708	0.00694546	0.1722
																														chr7	103149560	103099776	2	NAPEPLD	726	1.97189	0.00713396	0.202258
																														chr1	151459465	151402724	2	POGZ	1428	1.806	0.0073809	0.229913
																														chr4	173268160	173268233	1	MIR548T	873	1.57385	0.00746807	0.562197
																														chr9	101738580	101569353	2	GRIN3A	514	1.29288	0.00821493	0.208226
																														chr6	129861547	129831244	2	TMEM244	1013	2.3106	0.00883137	0.213026
																														chr1	151372733	151364302	2	SELENBP1	1426	1.8619	0.00883453	0.267736
																														chr14	100109514	100109419	2	MIR151B	665	1.33622	0.00905175	0.490357
																														chr8	90221488	90569318	1	LINC00534	526	1.51921	0.00905175	0.10129
																														chr21	45410065	45407386	2	COL18A1-AS2	308	2.25046	0.00931212	0.458563
																														chr10	131900644	131959834	1	PPP2R2D	935	1.29164	0.00981833	0.434514
																														chr1	168375524	168375621	1	MIR557	1790	2.25348	0.00986797	0.677065
																														chr11	60088261	60098466	1	MS4A2	662	1.69153	0.00990381	0.179002
																														chr15	45023104	45077185	1	SORD	290	1.23739	0.0105775	0.334461
																														chr14	23376808	23379772	1	CMTM5	107	2.30684	0.0106356	0.735667
																														chr6	49877096	49834257	2	CRISP1	674	2.91531	0.0106356	0.100494
																														chr11	102347211	102378670	1	BIRC2	1228	1.52862	0.0107162	0.167192
																														chr12	121863596	121839527	2	HPD	1147	1.36084	0.0107556	0.218577
																														chr7	107803225	107765467	2	SLC26A3	757	1.7395	0.0110465	0.0849516
																														chr13	27171896	27066142	2	USP12	65	1.13079	0.0111528	0.308903
																														chr1	160954799	160945025	2	ITLN2	1706	2.40661	0.0111822	0.315748
																														chr1	236348262	236484914	1	EDARADD	2346	1.40208	0.0118724	0.309274
																														chr6	3457022	3268962	2	SLC22A23	31	1.21559	0.0128687	0.436413
																														chr1	202007945	202017188	1	ELF3	2017	1.07005	0.0132499	0.126557
																														chr17	4704337	4669774	2	PELP1	96	1.18921	0.0132499	0.336109
																														chr15	59105078	59125045	1	CCNB2	392	1.75863	0.0132931	0.27201
																														chr4	4290169	4267701	2	LYAR	73	1.76627	0.0151066	0.363292
																														chr19	39738028	39731250	2	CLC	910	5.22866	0.0151388	0.207423
																														chrX	107522450	107605251	1	FRMPD3	583	3.23209	0.0156926	0.100214
																														chr22	29838304	29788608	2	ASCC2	212	1.59115	0.0158591	0.288655
																														chr4	82621437	82613113	2	LINC00575	477	4.0959	0.0176558	0.107083
																														chr7	37740394	37741311	1	GPR141	270	1.59348	0.0184763	0.382843
																														chr2	169064789	169096167	1	DHRS9	1011	1.47904	0.018656	0.291159
																														chr15	33310659	33303657	2	LOC101928134	144	1.58917	0.0191277	0.35505
																														chr12	53500063	53479669	2	MAP3K12	541	1.03952	0.0191889	0.519266
																														chr3	184812143	185052614	1	VPS8	1262	1.03947	0.0198226	0.281329
																														chr17	72640472	72431164	2	LINC00511	1176	1.28869	0.019828	0.238744
																														chr8	90095475	90058608	2	CALB1	525	2.7392	0.019828	0.0538972
																														chr1	160579516	160541095	2	CD84	1698	1.25362	0.0200526	0.505059
																														chr3	133895836	133824239	2	RAB6B	950	1.00995	0.020709	0.233442
																														chr8	95269201	95244919	2	C8orf37	567	1.23993	0.020709	0.2888
																														chrX	149881070	149878836	2	MAGEA8-AS1	845	1.62752	0.020709	0.199603
																														chr1	168281040	168314426	1	TBX19	1789	2.66193	0.0212174	0.140794
																														chr1	34792998	34795747	1	GJA4	564	1.16145	0.021359	0.557472
																														chr10	68988721	69016982	1	KIF1BP	389	1.09007	0.0217864	0.233226
																														chr5	54310582	53883945	2	ARL15	231	1.05154	0.0219609	0.333682
																														chr11	68684475	68691175	1	GAL	972	1.58499	0.0220713	0.243256
																														chr17	41505705	41500981	2	KRT13	712	5.07775	0.0222458	0.319657
																														chr20	38926312	38953106	1	FAM83D	394	1.72791	0.0229781	0.36745
																														chr3	193627337	193618609	2	OPA1-AS1	1337	1.62702	0.0231783	0.129111
																														chr14	102509799	102501760	2	ANKRD9	786	1.12149	0.0236258	0.591807
																														chr4	67558728	67607337	1	STAP1	350	1.62568	0.0236258	0.221393
																														chr10	102152176	102163871	1	NOLC1	723	2.18976	0.0237174	0.487218
																														chr15	40755851	40735884	2	RMDN3	204	1.40629	0.0237174	0.397714
																														chr6	41286682	41275621	2	TREM1	562	1.24644	0.0241536	0.120248
																														chr12	52680407	52674736	2	KRT1	510	1.59805	0.0243118	0.256051
																														chr17	36017968	36013056	2	CCL23	557	2.03069	0.0245262	0.254129
																														chr20	34516409	34540958	1	DYNLRB1	312	1.10289	0.0250764	0.318079
																														chr3	128463594	128472317	1	DNAJB8-AS1	890	1.03673	0.0250764	0.369603
																														chr7	35038271	34928876	2	DPY19L1	253	1.25042	0.0250764	0.147996
																														chrX	48277578	48186220	2	SSX5	240	4.42015	0.0250764	0.0411472
																														chr8	65644734	65771261	1	MTFR1	404	1.36383	0.0259563	0.175373
																														chr7	30027404	30130483	1	PLEKHA8	221	1.05569	0.0260234	0.261242
																														chr17	35943699	35934518	2	LYZL6	552	2.93204	0.0261685	0.200681
																														chr2	30231531	30323730	1	LBH	222	1.00396	0.0266258	0.487782
																														chr2	12716889	12742734	1	TRIB2	85	1.41673	0.0267276	0.310712
																														chr6	57390132	57390212	1	MIR548U	730	2.44082	0.0267471	0.189486
																														chr13	94601903	94634645	1	GPR180	412	1.44095	0.027834	0.179673
																														chr3	184241405	184241489	1	MIR1224	1246	1.70855	0.0278753	0.400163
																														chr16	14708944	14765448	1	NPIPA2	288	1.65965	0.0280226	0.356252
																														chr3	158105855	158545730	1	RSRC1	1103	1.16148	0.0280226	0.293167
																														chr19	8389981	8404434	1	RAB11B	271	1.16705	0.0291783	0.371137
																														chr11	46451889	46451805	2	MIR3160-1	495	2.07461	0.030885	0.392375
																														chr6	10838555	10762723	2	MAK	81	1.95013	0.031519	0.220599
																														chr19	34832869	34816157	2	LINC01801	737	2.82333	0.0320299	0.171861
																														chr8	85379014	85327608	2	CA1	506	4.86065	0.0322729	0.110688
																														chr7	55365448	55433742	1	LANCL2	375	1.14405	0.0325987	0.19924
																														chr9	133636360	133659344	1	DBH	852	2.30128	0.0325987	0.185192
																														chr14	103928462	104052667	1	TDRD9	808	1.76406	0.0335468	0.188345
																														chr11	100687653	100991937	1	ARHGAP42	1217	1.33987	0.0341272	0.19574
																														chr3	133038391	133397792	1	TMEM108	942	1.01766	0.0341272	0.183921
																														chr6	10747794	10979320	1	SYCP2L	80	1.06831	0.0342254	0.28254
																														chr1	18480982	18486126	1	KLHDC7A	287	1.93826	0.0342568	0.151472
																														chr12	27780020	27803040	1	KLHL42	315	1.27934	0.0355242	0.175423
																														chr17	51336715	51342571	1	LINC02072	985	3.53866	0.0355242	0.0779657
																														chr17	3696404	3673227	2	P2RX5	79	1.07809	0.0356485	0.2845
																														chr14	88036319	88018605	2	LOC101928791	557	3.63955	0.036017	0.184837
																														chr15	50266026	50241947	2	HDC	326	1.15687	0.0360512	0.397173
																														chr1	33868953	33885458	1	CSMD2-AS1	557	4.8711	0.0361182	0.0569859
																														chr11	4368386	4367263	2	OR52B4	124	5.82683	0.0361182	0.112421
																														chr10	97771952	97766751	2	SFRP5	657	1.02803	0.0366759	0.507704
																														chr3	49029408	49024325	2	IMPDH2	390	1.57475	0.0370256	0.636373
																														chr1	159439722	159440811	1	OR10J1	1667	1.94911	0.0373813	0.0805161
																														chr7	50531759	50543463	1	DDC-AS1	362	1.29777	0.0379164	0.0933991
																														chr10	98134624	98244897	1	R3HCC1L	661	1.66821	0.0380781	0.218897
																														chr1	44355260	44221070	2	ERI3	714	1.02599	0.038443	0.487311
																														chr9	35161992	35405338	1	UNC13B	197	1.48938	0.038443	0.236369
																														chr7	99828013	99866102	1	CYP3A43	625	2.28804	0.038728	0.0836613
																														chr11	62405103	62423195	1	SCGB1A1	725	1.08313	0.0396599	0.398631
																														chr1	159314659	159313670	2	OR10J3	1666	1.40456	0.0397314	0.18856
																														chr1	112957013	112911847	2	SLC16A1	1233	1.18653	0.0411287	0.254988
																														chr6	139854850	139860151	1	FILNC1	1096	1.98327	0.0411555	0.180776
																														chr1	155689000	155659443	2	YY1AP1	1577	1.05038	0.0429219	0.368335
																														chr17	19237088	19274388	1	EPN2-IT1	381	2.0715	0.0430255	0.13099
																														chr12	53500921	53506431	1	TARBP2	542	1.29548	0.043553	0.743068
																														chr14	34875647	34752731	2	BAZ1A	197	1.02908	0.0437745	0.210552
																														chr1	172420688	172468831	1	C1orf105	1833	1.53549	0.0438162	0.270538
																														chr3	48918821	48986382	1	ARIH2	382	1.10143	0.0445885	0.271593
																														chr10	125819740	125819822	1	MIR4484	910	3.8069	0.0453023	0.457335
																														chr7	99784265	99756960	2	CYP3A4	624	3.06786	0.0456165	0.0387581
																														chr11	77301687	77216558	2	GDPD4	1094	1.5483	0.0461075	0.0445867
																														chr6	49463191	49430360	2	MUT	664	1.30272	0.0475836	0.10771
																														chr21	41185239	41175231	2	PLAC4	222	2.16846	0.0480534	0.11148
																														chr3	187292022	187217285	2	MASP1	1299	2.21718	0.0480797	0.170659
																														chrX	74304190	74305031	1	ZCCHC13	447	1.855	0.0481678	0.202161
																														chr21	17438890	17449185	1	LINC01549	32	2.43797	0.0492084	0.096385
																														chr10	28796113	28789188	2	LINC00837	195	1.62976	0.0497042	0.0974374
[truncated: 36 more columns]

## Sheet: H3K4me123_FDR_0.05_Log2FC_-1
HSC										MPP										LMPP										MEP										GMP
seqnames	start	end	strand	name	idx	Log2FC	FDR	MeanDiff		seqnames	start	end	strand	name	idx	Log2FC	FDR	MeanDiff		seqnames	start	end	strand	name	idx	Log2FC	FDR	MeanDiff		seqnames	start	end	strand	name	idx	Log2FC	FDR	MeanDiff		seqnames	start	end	strand	name	idx	Log2FC	FDR	MeanDiff
chr16	87869488	87830023	2	SLC7A5	941	-1.39741	4.95333e-05	-0.529814																						chr9	134379411	134379472	1	MIR4669	862	-1.15835	1.01206e-08	-3.0025		chr1	164555584	164851831	1	PBX1	1757	-1.53575	4.29484e-06	-0.82618
chr16	87936529	87881546	2	CA5A	943	-1.15628	0.000489422	-0.327038																						chr19	41627074	41618971	2	CEACAM4	967	-3.18806	2.25172e-08	-1.31973		chr10	43939003	43944466	1	LINC00841	261	-2.71092	0.000409445	-0.567841
chr2	234497053	234493041	2	ARL4C	1496	-1.27629	0.000576098	-0.39296																						chr2	109129348	109504632	1	SH3RF3	741	-1.32634	5.15382e-08	-0.864432		chr18	44680173	45068510	1	SETBP1	203	-1.40377	0.0024769	-0.626095
chr16	85918347	85918416	1	MIR6774	915	-2.21882	0.00110709	-0.411968																						chr4	8182072	8241103	1	SH3TC1	115	-1.21547	4.18013e-07	-1.04351		chr15	33310945	33866121	1	RYR3	145	-1.47766	0.0046448	-0.465857
chr16	87834660	87834592	2	MIR6775	942	-1.36293	0.00260811	-0.535125																						chr1	53738106	53506237	2	GLIS1	832	-1.49509	5.78454e-07	-0.612532		chr22	32801701	32863043	1	TIMP3	271	-1.25937	0.00949225	-0.315673
chr10	47300386	47313547	1	GDF10	289	-1.60015	0.00291129	-0.372385																						chr16	85918347	85918416	1	MIR6774	915	-3.72427	1.75311e-06	-0.869419		chr1	192158457	192185815	1	RGS18	1950	-1.98118	0.0183665	-0.201142
chr3	196142636	196160890	1	LINC00885	1367	-1.16258	0.00291129	-0.358655																						chr10	129467184	129768007	1	MGMT	926	-1.4619	1.77218e-06	-0.413143		chr3	24495282	24117160	2	THRB	159	-1.0389	0.0250004	-0.332317
chr22	22244675	22245515	1	VPREB1	113	-1.2998	0.00299382	-0.768035																						chr2	109313625	109313571	2	MIR4266	744	-1.41976	1.77218e-06	-0.773194		chr2	105438513	105357712	2	FHL2	720	-1.03693	0.0283113	-0.415721
chr5	80256079	80111651	2	SERINC5	404	-1.04565	0.00611017	-0.350131																						chr19	54281184	54238904	2	LILRB2	1481	-2.10785	2.0256e-06	-0.626556		chr9	14398983	14081843	2	NFIB	59	-1.02154	0.0352869	-0.275709
chr1	198937429	198807493	2	MIR181A1HG	1981	-1.2306	0.00663272	-0.231859																						chr17	4498838	4539035	1	SPNS2	91	-1.33043	5.38445e-06	-1.03777		chr11	71813859	71794363	2	ALG1L9P	1010	-4.14289	0.0383779	-0.187701
chr19	3971123	3958453	2	DAPK3	140	-1.32012	0.00834519	-0.381018																						chr18	44531697	44323436	2	LINC01478	202	-2.36347	7.9241e-06	-0.220802
chr22	23638941	23608452	2	DRICH1	131	-1.84424	0.0119936	-0.104294																						chr10	126905409	127452517	1	DOCK1	918	-1.30838	1.16203e-05	-0.566792
chr2	101474703	101397361	2	RFX8	694	-1.32787	0.0120622	-0.262087																						chr12	52249300	52309163	1	KRT86	493	-1.57447	1.18487e-05	-0.518762
chr20	1657779	1629152	2	SIRPG	38	-2.3574	0.0175614	-0.0525121																						chr8	738548	740374	1	LOC401442	7	-1.03554	1.23276e-05	-0.392732
chr16	67184040	67175604	2	KIAA0895L	698	-1.02929	0.0192328	-0.477982																						chr17	10198551	9910609	2	GAS7	265	-1.25601	2.86309e-05	-0.8984
chr5	150449756	150443190	2	RPS14	891	-1.12066	0.0194416	-0.584518																						chr4	8269765	8307111	1	HTRA3	116	-1.11729	2.91788e-05	-0.651724
chr20	33443892	33407955	2	SNTA1	294	-1.36362	0.024423	-0.252607																						chr7	26538788	26533121	2	KIAA0087	181	-2.05784	3.51805e-05	-0.860337
chr10	96304396	96338564	1	DNTT	630	-1.27189	0.0261082	-0.216716																						chr16	11465260	11473174	1	LOC101927131	263	-1.54048	4.431e-05	-0.350077
chr16	67393535	67389809	2	TPPP3	710	-1.48971	0.0292162	-0.70478																						chr1	9088478	9035107	2	SLC2A5	144	-2.0171	5.87901e-05	-0.61404
chr1	109910242	109930992	1	CSF1	1181	-1.08997	0.0328163	-0.233814																						chr17	14301083	14349404	1	HS3ST3B1	296	-1.37698	6.95268e-05	-0.554617
chr3	48372219	48401259	1	FBXW12	358	-1.84423	0.0328163	-0.0779637																						chr10	70478821	70568449	1	PALD1	410	-1.12956	7.20482e-05	-0.731587
chr19	15379798	15353385	2	AKAP8	503	-1.13606	0.0369325	-0.34672																						chr15	73925989	73952137	1	LOXL1	545	-1.54749	9.20718e-05	-1.16238
chr3	48316459	48316360	2	MIR2115	357	-1.53728	0.0369748	-0.114198																						chr7	142666272	142667718	1	MTRNR2L6	980	-1.04318	0.000153483	-0.74855
chr12	116428318	116428252	2	MIR4472-2	1073	-1.14002	0.037285	-0.359444																						chr1	53328070	53242364	2	LRP8	829	-1.43095	0.000161448	-0.752307
chr16	85799608	85771758	2	EMC8	911	-1.32929	0.0384831	-0.204462																						chr17	56838773	56791913	2	C17orf67	998	-1.24961	0.000161448	-0.530234
chr16	87779374	87773488	2	LOC102724467	940	-1.31152	0.0386606	-0.217548																						chr12	52233114	52252186	1	KRT7	492	-2.98819	0.000216893	-0.466603
chr1	198859153	198859044	2	MIR181A1	1983	-1.43185	0.0399995	-0.303698																						chr14	105857572	105857513	2	MIR4539	844	-2.52481	0.000283455	-0.42323
chr17	28861730	28861655	2	MIR4732	454	-3.33003	0.0403999	-0.235153																						chr19	54282109	54282180	1	MIR4752	1483	-1.64104	0.000283455	-1.2598
chr19	12734775	12730640	2	TRIR	417	-1.10464	0.0410345	-0.823131																						chr17	1628886	1569267	2	SLC43A2	25	-1.20092	0.000304162	-0.697657
chr10	47484158	47460162	2	ANXA8	293	-1.17721	0.0414843	-0.154873																						chr16	57092537	57148367	1	CPNE2	624	-1.56358	0.000350312	-0.509202
chr16	85798633	85807044	1	COX4I1	913	-1.21113	0.0414843	-0.318696																						chr17	14303854	14305505	1	MGC12916	297	-1.3567	0.000350312	-1.32663
chr5	159330887	159314783	2	IL12B	960	-1.15361	0.0414843	-0.250867																						chr17	19004804	18968789	2	FAM83G	374	-1.33947	0.000350312	-0.62576
chr3	46353734	46360928	1	CCR2	319	-1.1066	0.0444071	-0.242095																						chr14	105181323	105172938	2	NUDT14	832	-1.22755	0.000449933	-0.968905
chr19	12737139	12748323	1	ASNA1	418	-1.24244	0.0447423	-0.509363																						chr4	6269849	6303265	1	WFS1	90	-1.46225	0.000457098	-0.398299
chr12	57147619	57144620	2	LRP1-AS	662	-1.49551	0.0449445	-0.17901																						chr16	1528688	1555580	1	TMEM204	75	-1.23064	0.000457114	-0.848843
chr22	41923297	41923222	2	MIR378I	426	-1.80958	0.0484221	-0.502717																						chr9	137046203	137039470	2	NPDC1	943	-1.57174	0.000511703	-0.89921
																														chr17	19387240	19383442	2	MFAP4	386	-2.06878	0.000529894	-0.980436
																														chr19	28727777	28435388	2	LOC100420587	686	-1.81624	0.000589016	-0.293224
																														chr2	237414375	237324003	2	COL6A3	1507	-1.07537	0.000648225	-0.130891
																														chr15	68578969	68727806	1	CORO2B	493	-1.00184	0.000818252	-0.440911
																														chr17	17476986	17493226	1	MED9	336	-1.18709	0.000865603	-0.419442
																														chr1	32251239	32286165	1	LCK	528	-1.84263	0.000904383	-0.394764
																														chr5	137754376	137745651	2	HNRNPA0	687	-1.31001	0.000923205	-0.874703
																														chr19	35292125	35313804	1	MAG	756	-2.34508	0.000950741	-0.408689
																														chr17	18950345	19022595	1	SLC5A10	373	-1.21555	0.00100656	-0.605417
																														chr11	77128264	77215239	1	MYO7A	1093	-1.0275	0.00132191	-0.432702
																														chr12	52210855	52205584	2	C12orf80	490	-2.45731	0.00164188	-0.331206
																														chr10	96271587	96191702	2	BLNK	629	-2.12003	0.00169725	-0.18555
																														chr20	40689240	40685848	2	MAFB	398	-1.67442	0.00174228	-0.867813
																														chr8	23084355	23115536	1	LOC254896	165	-2.54316	0.00174228	-0.338843
																														chr10	96304396	96338564	1	DNTT	630	-1.79449	0.00200624	-0.31429
																														chr17	4433688	4488208	1	SPNS3	90	-1.08347	0.00200624	-0.540095
																														chr10	132942823	132808392	2	CFAP46	945	-1.38468	0.00206361	-0.326972
																														chr11	13962689	14267884	1	SPON1	301	-1.71736	0.00290419	-0.298016
																														chr3	15521751	15439199	2	COLQ	120	-1.58398	0.00291555	-0.249655
																														chr14	106482439	106521073	1	LINC00221	849	-1.53249	0.0030456	-0.401488
																														chr22	44625419	44606939	2	LINC00229	474	-1.6807	0.00335139	-0.401806
																														chr9	134917963	134905890	2	FCN1	871	-1.95414	0.00335139	-0.285956
																														chr17	63972918	63938554	2	SCN4A	1102	-1.39849	0.00346751	-0.443486
																														chr6	167149480	167196913	1	TCP10L2	1249	-1.12605	0.00346751	-0.10626
																														chr22	20151065	20148427	2	CCDC188	74	-1.60063	0.00353588	-1.01722
																														chr16	49373823	49399431	1	C16orf78	555	-1.26003	0.00403133	-0.117417
																														chr17	58280935	58269856	2	MPO	1020	-2.54205	0.00432334	-0.418038
																														chr2	218930636	218900811	2	LINC01494	1351	-1.29397	0.00441072	-0.20976
																														chr1	919692	916870	2	LINC02593	8	-1.01468	0.00451509	-1.16119
																														chr8	142198356	142209003	1	LINC00051	786	-2.24363	0.00453858	-0.496599
																														chr12	67519829	67567126	1	LINC02408	743	-2.28974	0.0046836	-0.187764
																														chr16	1333601	1349441	1	BAIAP3	65	-1.40211	0.00501149	-0.605212
																														chr8	23102590	23117437	1	TNFRSF10C	166	-2.32007	0.00505618	-0.432109
																														chr4	6200591	6026199	2	JAKMIP1	88	-1.07574	0.00523241	-0.169036
																														chr15	76995085	77037332	1	PSTPIP1	603	-1.20248	0.00548192	-0.458677
																														chr4	56821742	56809860	2	SPINK2	330	-1.27375	0.00577548	-0.548689
																														chr7	98617297	98629868	1	NPTX2	599	-1.28131	0.00596418	-0.22644
																														chr22	20320080	20314276	2	DGCR6L	79	-1.1834	0.0060788	-0.842654
																														chr9	137040436	137030174	2	FUT7	942	-1.03453	0.00627062	-1.27783
																														chr17	43942468	43940804	2	PPY	803	-1.80759	0.00663945	-0.480817
																														chr1	924880	944581	1	SAMD11	9	-1.26038	0.00683799	-0.787883
																														chr11	112961247	113278436	1	NCAM1	1315	-1.58551	0.00699621	-0.149266
																														chr1	50048014	50203786	1	ELAVL4	792	-1.47911	0.00703796	-0.192827
																														chr19	54313139	54307070	2	LILRA5	1484	-1.45835	0.00709141	-0.352506
																														chr1	205321791	205302059	2	NUAK2	2069	-1.09799	0.00713396	-0.435813
																														chr17	49210574	49202791	2	GNGT2	927	-2.11939	0.0076658	-0.431571
																														chr9	122229626	122202577	2	LHX6	647	-1.4182	0.00777995	-0.524415
																														chr15	68432162	68296533	2	ITGA11	492	-1.34278	0.00832659	-0.410718
																														chr9	70043581	70226970	1	MAMDC2	307	-1.14942	0.00855984	-0.250867
																														chr11	117876667	117820163	2	FXYD6-FXYD2	1359	-1.37158	0.0086239	-0.484889
																														chr3	126655155	126607052	2	TXNRD3	872	-1.16538	0.00878016	-0.179679
																														chr19	35319261	35347355	1	CD22	757	-1.10066	0.0088765	-0.406026
																														chr20	39224748	39213777	2	LINC01734	396	-2.71882	0.00905175	-0.117419
																														chr7	150722253	150750033	1	GIMAP5	1065	-1.41524	0.00911073	-0.374139
																														chr22	39432431	39437060	1	LOC100506472	379	-1.65696	0.00916067	-0.458002
																														chr17	78231310	78240987	1	TMEM235	1310	-1.19145	0.00981833	-0.631137
																														chr19	41545192	41586844	1	CEACAM21	966	-1.19363	0.00981833	-0.601867
																														chr14	75427716	75474111	1	JDP2	500	-1.02648	0.00986518	-0.508635
																														chr19	54617158	54637528	1	LILRB1	1496	-1.88132	0.00990381	-0.275091
																														chr11	111255982	111286401	1	C11orf53	1280	-1.99935	0.0103656	-0.120496
																														chr15	69072926	69099987	1	EWSAT1	498	-1.49534	0.0104064	-0.294407
																														chr12	111034024	111350554	1	CUX2	1027	-1.18462	0.0106916	-0.374849
																														chr2	98772920	98761938	2	LINC02611	667	-1.44572	0.0107162	-0.340625
																														chr12	2959330	3040673	1	TEAD4	38	-1.19477	0.0107556	-0.21724
																														chr9	137441816	137434364	2	ENTPD8	972	-1.55717	0.0118258	-0.527413
																														chr6	36948263	36964837	1	PI16	524	-1.90251	0.0129106	-0.351909
																														chr3	10816200	10940733	1	SLC6A11	74	-1.83068	0.013301	-0.276222
																														chr11	13924863	13921450	2	LOC101928132	300	-2.05532	0.0134333	-0.472863
																														chr17	31575411	31575521	1	MIR365B	498	-1.75651	0.0137105	-0.428186
																														chr19	49688664	49690575	1	ADM5	1264	-2.39369	0.0140339	-0.647363
																														chr15	74212267	74179466	2	STRA6	552	-2.33287	0.0143462	-0.175331
																														chr12	25648579	25409307	2	LMNTD1	296	-1.59087	0.0146487	-0.228482
																														chr5	137647673	137647562	2	MIR874	686	-1.11467	0.0150309	-0.42623
																														chr5	40679498	40693735	1	PTGER4	183	-1.04099	0.0150805	-0.441369
																														chr3	15496308	15496239	2	MIR4270	121	-1.74367	0.0151388	-0.316468
																														chr6	8784178	8785445	1	LOC100506207	69	-2.10805	0.0152693	-0.21052
																														chr4	15339818	15446166	1	C1QTNF7	153	-1.49373	0.0155409	-0.260349
																														chr2	26764289	26801067	1	CENPA	164	-1.06363	0.015941	-0.339167
																														chr8	88328025	88032009	2	MMP16	519	-2.05215	0.0160204	-0.290319
																														chr22	20283246	20241415	2	RTN4R	77	-1.17964	0.0164534	-0.479226
																														chr22	19023056	19023550	1	DGCR10	40	-2.70632	0.0171417	-0.773304
																														chr13	28100592	28003274	2	FLT3	84	-1.10669	0.0176454	-0.23145
																														chr1	205456086	205436986	2	BLACAT1	2073	-1.54862	0.0181489	-0.36194
																														chr14	93976791	93934153	2	ASB2	609	-1.16795	0.0181582	-0.318532
																														chr20	10218830	10307418	1	SNAP25	133	-1.10598	0.0182368	-0.150393
																														chr2	240967451	240954617	2	LOC200772	1557	-1.17746	0.0183629	-0.362183
																														chr19	41193049	41207539	1	CYP2S1	952	-2.13102	0.0189382	-0.364464
																														chr5	159310933	159451999	1	LOC285626	959	-1.30632	0.0194674	-0.18324
																														chr14	93948302	93948226	2	MIR4506	610	-1.45431	0.019828	-0.552383
																														chr2	101991844	102028544	1	IL1R2	697	-1.33612	0.0199408	-0.119998
																														chr14	93997270	94008863	1	CCDC197	611	-1.0794	0.020709	-0.156329
																														chr17	50271406	50281485	1	TMEM92	956	-1.33097	0.020709	-0.522947
																														chr5	159466276	159448556	2	LINC01845	961	-1.72386	0.0212174	-0.124637
																														chr8	143213193	143217170	1	GPIHBP1	807	-1.51274	0.0214055	-0.342064
																														chr5	137736090	137617500	2	KLHL3	685	-1.12545	0.022307	-0.380647
																														chr15	25848825	25848747	2	MIR4715	104	-1.28864	0.0229781	-0.866466
																														chr17	50201632	50183289	2	COL1A1	954	-1.47488	0.0229781	-0.329845
																														chr15	74100311	74138540	1	ISLR2	549	-1.11166	0.023317	-0.270893
																														chr1	17249098	17284233	1	PADI3	278	-1.2354	0.0236258	-0.233183
																														chr1	19640554	19658456	1	NBL1	305	-1.24603	0.0245623	-0.369026
																														chr4	144661357	144642922	2	HHIP-AS1	755	-1.75932	0.0250764	-0.210514
																														chr14	90455230	90458905	1	LINC00642	574	-1.24357	0.0262901	-0.338597
																														chr17	50287855	50281577	2	TMEM92-AS1	957	-2.81111	0.0267016	-0.396585
																														chr1	237862175	237928321	1	LOC100130331	2355	-1.94374	0.0273592	-0.0884758
																														chr2	191245185	191425389	1	MYO1B	1158	-1.27735	0.0277695	-0.169377
																														chr7	30697985	30757602	1	INMT	231	-1.96838	0.0283186	-0.117736
																														chr6	8652137	8653846	1	HULC	68	-2.10575	0.0283311	-0.188806
																														chr17	70053429	70135608	1	KCNJ16	1164	-2.14652	0.0288686	-0.199623
																														chr15	94107938	93905405	2	LINC01581	774	-1.51875	0.0297733	-0.189496
																														chr1	151831872	151806071	2	RORC	1439	-1.94244	0.0315385	-0.466292
																														chr2	148875250	149026759	1	KIF5C	916	-1.17457	0.0320299	-0.240502
																														chr11	45371397	45388508	1	LOC399886	476	-2.46512	0.0322504	-0.249744
																														chr5	55034270	54985249	2	LOC102467081	237	-3.96272	0.0325987	-0.114381
																														chr19	42132555	42137099	1	LOC100505622	983	-1.49849	0.0328822	-1.06332
																														chr12	6444867	6451718	1	CD27	68	-1.03551	0.0335548	-0.464012
																														chr10	103479240	103472804	2	CALHM3	756	-2.19457	0.0338384	-0.346581
																														chr10	133520406	133561220	1	CYP2E1	967	-1.64253	0.034016	-0.292542
																														chr8	134598071	134600689	1	ZFAT-AS1	763	-1.14881	0.0350126	-0.152907
																														chr12	114408442	114353931	2	TBX5	1068	-5.60887	0.0361182	-0.096375
																														chr3	97972457	97941818	2	RIOX2	654	-3.38556	0.0373151	-0.141593
																														chr4	144646021	144745271	1	HHIP	754	-1.47852	0.0373151	-0.138482
																														chr12	52291534	52285913	2	KRT81	494	-1.28122	0.0373813	-0.282014
																														chr22	35637951	35606764	2	MB	285	-1.72366	0.0373813	-0.31625
																														chr19	42740384	42580241	2	CEACAM8	1001	-2.63071	0.0384424	-0.10329
																														chr5	159330887	159314783	2	IL12B	960	-1.02455	0.0384424	-0.12948
																														chrX	103728655	103707224	2	GLRA4	558	-2.38922	0.0384424	-0.104448
																														chr8	76683278	76491200	2	ZFHX4-AS1	469	-1.58192	0.038728	-0.157167
																														chr2	241858908	241849881	2	PDCD1	1577	-1.07978	0.0392618	-0.385351
																														chr12	4809176	4851927	1	KCNA6	55	-1.12884	0.039281	-0.366722
																														chrX	77447405	77457278	1	FGF16	459	-1.39186	0.0404257	-0.177359
																														chr2	109141588	109141490	2	MIR4265	743	-1.13913	0.0405877	-0.302442
																														chr11	124898500	124883691	2	ROBO4	1478	-1.70382	0.0410602	-0.385593
																														chr7	150716606	150743646	1	GIMAP1-GIMAP5	1064	-1.41303	0.0418571	-0.296002
																														chr12	130953907	131141469	1	ADGRD1	1238	-1.4376	0.0429219	-0.206996
																														chr7	150716557	150724284	1	GIMAP1	1063	-2.54108	0.0429219	-0.3883
																														chr15	88252730	88271066	1	NTRK3-AS1	702	-2.02528	0.0433846	-0.189623
																														chr11	307631	309395	1	IFITM2	12	-1.28528	0.0438104	-0.727332
																														chr20	57711536	57648392	2	PMEPA1	586	-1.34263	0.0442192	-0.366462
																														chr1	151841877	151850385	1	C2CD4D-AS1	1440	-1.40217	0.0442929	-0.485442
																														chr9	137172409	137170858	2	TMEM210	953	-1.98322	0.0452208	-0.742352
																														chr6	138692571	138422043	2	NHSL1	1084	-1.0758	0.045899	-0.302123
																														chr14	100852390	100852487	1	MIR770	679	-1.67853	0.046936	-0.310508
																														chr1	169711698	169690667	2	SELL	1806	-1.08878	0.0470118	-0.37033
																														chr11	117877486	117836976	2	FXYD6	1360	-1.49674	0.0470118	-0.272972
																														chr16	73386805	73421393	1	LINC01568	818	-1.46111	0.0472719	-0.125492
																														chr5	149062414	149062304	2	MIR584	865	-1.28574	0.0475661	-0.357475
																														chr5	59703708	59703597	2	MIR582	273	-1.4883	0.0476319	-0.175978
																														chr2	234497053	234493041	2	ARL4C	1496	-1.79138	0.04767	-0.550157
																														chr20	10909272	10875333	2	LOC101929413	139	-2.15635	0.04767	-0.0558972
																														chr5	97504696	97671046	1	LINC01340	481	-2.08662	0.0483676	-0.138419
																														chr22	32159322	32149006	2	C22orf42	261	-2.07872	0.0483927	-0.120847
																														chr5	218241	256700	1	SDHA	4	-1.23621	0.0483927	-0.349161
																														chr22	17266733	17256859	2	CECR3	19	-1.94191	0.0487306	-0.164403
																														chr12	112570380	112898881	1	RPH3A	1047	-1.7199	0.0490012	-0.179359
																														chr19	54257301	54249431	2	LILRB5	1482	-3.53956	0.0496564	-0.121454
																														chr5	177379235	177398848	1	SLC34A1	1088	-1.24972	0.0496564	-0.262068
[truncated: 36 more columns]

## Sheet: H3K27me3_FDR_0.05_Log2FC_1
HSC										MPP										LMPP										MEP										Pre B Cells
seqnames	start	end	strand	name	idx	Log2FC	FDR	MeanDiff		seqnames	start	end	strand	name	idx	Log2FC	FDR	MeanDiff		seqnames	start	end	strand	name	idx	Log2FC	FDR	MeanDiff		seqnames	start	end	strand	name	idx	Log2FC	FDR	MeanDiff		seqnames	start	end	strand	name	idx	Log2FC	FDR	MeanDiff
chr16	5239802	7713338	1	RBFOX1	232	1.29009	2.36768e-59	10.0668																						chr17	4433688	4488208	1	SPNS3	90	4.01603	2.76864e-21	1.22801		chr1	3069168	3438621	1	PRDM16	85	2.1814	2.69809e-31	3.55824
chr20	43189970	42072752	2	PTPRT	407	1.40346	2.33609e-43	5.89054																						chr17	4498838	4539035	1	SPNS2	91	3.71059	3.6633e-21	1.69465		chr17	48430275	48133440	2	SKAP1	898	3.44521	6.80338e-29	1.98752
chr12	129903666	129071725	2	TMEM132D	1228	1.66411	1.38022e-28	3.10076																						chr1	3069168	3438621	1	PRDM16	85	1.92058	7.62832e-20	1.75328		chr17	48549630	48606414	1	HOXB-AS3	905	3.85182	4.09738e-27	2.63524
chr17	11241263	11564063	1	SHISA6	279	1.81919	1.09355e-21	1.98182																						chr12	4809176	4851927	1	KCNA6	55	2.25218	9.43788e-20	1.72745		chr17	48590272	48548870	2	HOXB3	906	6.02506	1.16556e-26	2.17987
chr15	26971282	27541991	1	GABRG3	109	1.57748	2.63186e-21	2.44158																						chr10	112950250	113167678	1	TCF7L2	804	2.38882	4.22792e-17	0.958926		chr17	48460370	48466040	1	LOC101927166	901	2.96482	4.36556e-22	1.47948
chr1	177164973	176857302	2	ASTN1	1864	1.52133	3.73454e-21	2.38281																						chr11	2444684	2849109	1	KCNQ1	97	1.45778	4.77455e-14	1.12778		chr17	48294335	48307829	1	THRA1/BTR	900	3.54961	8.65394e-21	0.832526
chr12	128267403	128707915	1	TMEM132C	1224	1.14414	2.31908e-20	2.90497																						chr2	102070376	102179874	1	IL1R1	698	2.18143	3.35732e-11	0.729072		chr14	105859553	105859484	2	MIR4537	846	5.15647	1.13167e-20	4.1672
chr7	153887097	154894285	1	DPP6	1101	1.11744	3.42262e-20	3.76676																						chr12	4669741	4851003	1	GALNT8	53	1.12485	4.31375e-11	1.1912		chr3	128489212	128502348	1	GATA2-AS1	893	3.47584	2.63462e-19	1.62369
chr6	168441151	168673445	1	SMOC2	1266	1.08335	3.5682e-20	3.15172																						chr13	28495128	28300344	2	FLT1	86	1.20198	3.93463e-10	1.1203		chr15	70079468	70079372	2	MIR629	508	3.96641	1.48813e-18	1.52594
chr15	86141996	87029052	1	AGBL1	698	1.07378	1.55874e-19	2.51961																						chr15	69835234	69843120	1	LINC00593	506	1.73457	3.93463e-10	0.74171		chr1	47232220	47216290	2	TAL1	778	5.36062	2.28471e-18	1.77993
chr8	135234131	135299719	1	LINC01591	768	2.28774	2.25571e-19	0.726243																						chr19	8610735	8580242	2	ADAMTS10	278	2.05268	1.19599e-09	0.325988		chr3	128493185	128479427	2	GATA2	892	3.73972	1.04172e-16	1.57262
chr17	52160017	51630313	2	CA10	986	1.09946	3.28791e-18	2.73011																						chr6	33896914	33867506	2	LINC01016	469	1.43207	1.34109e-09	1.28136		chr17	48604992	48573982	2	HOXB6	907	3.31219	2.96499e-16	2.39399
chr2	133568463	132671799	2	NCKAP5	878	1.09648	8.20369e-18	2.77265																						chr9	134317098	134440585	1	RXRA	861	1.78474	1.34109e-09	0.639551		chr17	55265012	55325065	1	HLF	992	3.24492	4.83147e-16	0.658988
chr3	75906695	77649964	1	ROBO2	626	1.20152	9.34162e-18	2.69903																						chr9	127224265	127393660	1	GARNL3	709	1.01635	3.13036e-09	0.864427		chr1	164555584	164851831	1	PBX1	1757	2.20934	5.69353e-16	1.17206
chr16	25692026	26137688	1	HS3ST4	393	1.07338	1.71856e-17	2.21094																						chr4	6269849	6303265	1	WFS1	90	1.07577	6.36866e-09	1.91031		chr18	44680173	45068510	1	SETBP1	203	1.71928	1.88783e-15	1.77839
chr1	177351586	177366272	1	LINC01645	1867	2.16857	2.19127e-16	0.848508																						chr19	8698822	8697397	2	ACTL9	279	1.69245	1.18539e-08	1.13567		chr10	99532933	99536524	1	NKX2-3	672	3.81909	4.19736e-15	2.27487
chr18	52340172	53535903	1	DCC	256	1.611	9.01068e-16	1.83513																						chr11	10304680	10307397	1	ADM	268	2.71613	5.06058e-08	1.50766		chr3	169663618	169083499	2	MECOM	1150	1.74691	5.22631e-15	1.60235
chr10	81875314	82987179	1	NRG3	514	1.25952	2.26561e-15	1.84015																						chr8	96493351	96611780	1	SDC2	573	1.40029	6.4459e-08	1.62648		chr10	132397168	132417863	1	PWWP2B	941	7.67494	3.31179e-14	0.91755
chr17	11598431	11969748	1	DNAH9	280	1.72707	6.06703e-15	1.22082																						chr11	59713864	59712823	2	OR10V1	656	1.95398	7.49858e-08	0.450364		chr10	99531177	99526350	2	LINC01475	671	4.32483	5.53044e-14	1.83024
chr3	68004216	68545625	1	FAM19A1	594	1.31154	2.32306e-14	1.56553																						chr1	109397951	109309568	2	SORT1	1164	2.7708	9.06211e-08	0.548805		chr14	105917979	105932642	1	FAM30A	847	2.88518	1.23562e-13	1.28785
chr1	241357230	240775514	2	RGS7	2363	1.14867	4.47898e-14	1.48677																						chr15	69592129	69695750	1	PCAT29	505	1.43978	1.91436e-07	0.490929		chr7	74027789	74069907	1	ELN	455	2.29343	1.38342e-13	0.926146
chr5	22853622	21750673	2	CDH12	112	1.36316	5.16341e-14	1.67853																						chr17	78360453	78373911	1	LOC101928674	1312	3.75637	2.25782e-07	0.520095		chr20	57711536	57648392	2	PMEPA1	586	2.88921	4.58458e-13	1.11277
chr2	124025287	124915287	1	CNTNAP5	825	1.21077	1.68632e-13	1.92034																						chr11	59810872	59806135	2	MRPL16	657	1.39313	3.39729e-07	0.260737		chr16	88453317	88537016	1	ZFPM1	948	3.28416	5.19531e-13	1.15709
chr16	65576300	65284499	2	LINC00922	667	1.14884	1.74724e-13	1.54981																						chr17	77086716	77099196	1	SNHG20	1292	1.86968	3.7965e-07	0.345658		chr5	139647299	139683882	1	CXXC5	722	4.18106	5.19531e-13	0.869468
chr5	3536094	3417152	2	LINC01019	43	2.18759	1.74724e-13	0.88939																						chr11	59713456	59805882	1	STX3	655	1.93013	7.24013e-07	0.446286		chr16	57610652	57665580	1	ADGRG1	638	6.09879	7.9529e-13	1.30488
chr21	6859171	13724274	1	MIR8069-1	6	1.12301	1.96338e-13	2.08568																						chr11	10308313	10410838	1	CAND1.11	269	2.74281	8.86026e-07	0.636241		chr20	51768634	51596514	2	ATP9A	549	2.21328	1.05309e-12	0.767807
chr16	83508346	83508408	1	MIR3182	882	1.4931	2.18445e-13	2.07664																						chr17	31391624	31538217	1	RAB11FIP4	494	1.41242	1.1609e-06	0.862012		chr9	136658856	136672678	1	EGFL7	910	7.22831	2.40303e-12	1.44819
chr1	176463171	176845605	1	PAPPA2	1863	1.21893	2.25887e-13	1.67993																						chr2	237627576	237813682	1	LRRFIP1	1512	1.94007	1.1609e-06	0.509414		chr1	156082573	156140089	1	LMNA	1593	2.01635	3.20544e-12	1.57599
chr8	4994972	2935353	2	CSMD1	20	1.11247	2.94504e-13	3.5056																						chr8	100410015	100257059	2	RNF19A	596	2.1689	1.75141e-06	0.437113		chr16	85306325	85306226	2	MIR5093	907	2.98384	4.27864e-12	1.46123
chr9	28670286	27948078	2	LINGO2	132	1.6497	5.39726e-13	1.16288																						chr15	70079468	70079372	2	MIR629	508	3.58979	3.40399e-06	0.44503		chr20	3084724	3082556	2	AVP	67	3.92891	1.07006e-11	2.26528
chr1	177171497	177282422	1	BRINP2	1866	1.11311	8.14107e-13	1.17159																						chr4	12223451	12251286	1	LINC02270	141	2.21042	4.08455e-06	0.195895		chr19	45863989	45873797	1	FOXA3	1110	5.40006	1.1693e-11	1.63099
chr2	136765545	137677717	1	THSD7B	899	1.07679	1.42257e-12	1.91052																						chr1	19312326	19329300	1	PQLC2	301	5.12516	5.46983e-06	0.456187		chr16	31527864	31528803	1	AHSP	528	4.27659	3.35215e-11	1.35977
chr3	63550051	63423596	2	SYNPR-AS1	571	1.75389	2.16329e-12	0.733629																						chr17	81395475	81466332	1	BAHCC1	1365	2.79953	5.70313e-06	0.484131		chr14	70189070	70044217	2	SLC8A3	431	2.70276	3.79732e-11	0.564823
chr1	177029452	177029343	2	MIR488	1865	2.09416	2.35806e-12	1.28611																						chr12	51887960	51891664	1	ANKRD33	482	1.44999	8.64484e-06	0.727107		chr20	64049836	64072347	1	TCEA2	706	2.58104	4.10805e-11	1.1443
chr15	96783389	96785615	1	SPATA8	782	1.74254	2.46459e-12	1.19706																						chr17	81400778	81400716	2	MIR4740	1366	3.50978	8.84204e-06	0.782501		chr15	69835234	69843120	1	LINC00593	506	2.02564	5.37297e-11	1.05034
chr15	27161319	27157615	2	GABRG3-AS1	110	3.36622	3.54508e-12	0.902456																						chr9	134164564	134164439	2	RNU6ATAC	860	1.50871	1.44601e-05	0.437423		chr17	48530997	48528526	2	HOXB1	902	2.0453	5.73443e-11	1.08242
chr13	19008259	19012559	1	LINC00442	4	2.26048	9.89921e-12	1.20591																						chr11	117986348	118001483	1	IL10RA	1362	2.51055	1.71714e-05	0.639652		chr17	8630761	8474205	2	MYH10	250	2.30038	6.49333e-11	0.647018
chr13	36131306	35768652	2	DCLK1	128	1.00248	1.05402e-11	1.5585																						chr14	93948302	93948226	2	MIR4506	610	2.69814	1.98969e-05	0.558487		chr15	33310945	33866121	1	RYR3	145	1.2207	7.22208e-11	1.03171
chr8	72537391	72938349	1	KCNB2	446	1.13815	1.38175e-11	1.76358																						chr11	1697195	1697755	1	KRTAP5-6	68	2.52765	2.13848e-05	0.788867		chr17	78360453	78373911	1	LOC101928674	1312	3.10562	7.22208e-11	0.971886
chr2	114442299	115845752	1	DPP10	795	1.21935	2.04258e-11	1.9614																						chr17	4366628	4269259	2	UBE2G1	89	1.45604	2.40876e-05	0.11367		chr12	6124770	5948874	2	VWF	61	2.23603	1.00725e-10	0.693873
chr13	34640685	34435450	2	LINC00457	124	1.63437	2.15953e-11	0.613731																						chr17	77280569	77500596	1	2025-09-09	1296	2.01696	2.58621e-05	0.391006		chr20	64048758	63956702	2	ZNF512B	702	2.57684	1.28649e-10	1.00516
chr12	126095992	126103935	1	LINC02359	1209	1.76092	4.97056e-11	0.861165																						chr2	231530495	231523160	2	NMUR1	1451	1.94743	3.97446e-05	0.570887		chr2	102311502	102352037	1	IL1RL1	700	3.474	1.43765e-10	0.594149
chr5	155870344	156767788	1	SGCD	937	1.38887	5.09608e-11	1.84103																						chr22	40951347	40973309	1	RBX1	400	1.02013	3.9945e-05	0.118229		chr11	114059593	114250676	1	ZBTB16	1328	1.94161	1.61956e-10	1.02248
chr18	14946267	14973739	1	LINC01443	102	2.47376	6.83604e-11	1.01521																						chr20	64049836	64072347	1	TCEA2	706	1.3115	5.09033e-05	0.536448		chr22	29205851	29259597	1	EMID1	197	3.53892	1.63241e-10	0.539516
chr20	42685404	42688562	1	LOC101927159	408	2.31226	1.99088e-10	0.871514																						chr8	141391993	141432454	1	PTP4A3	783	2.08849	6.38113e-05	0.486254		chr19	14206187	14147743	2	ADGRL1	472	2.5124	1.74993e-10	0.635827
chr20	55408898	55482777	1	LINC01440	563	2.65111	2.18006e-10	0.478197																						chr17	40565472	40553769	2	CCR7	654	1.15399	6.55457e-05	0.427239		chr9	134317098	134440585	1	RXRA	861	1.07286	2.01087e-10	0.459281
chr9	119369467	119153458	2	BRINP1	626	1.00014	2.18245e-10	1.11242																						chr17	386254	212389	2	RPH3AL	4	1.10832	6.99442e-05	0.669662		chr17	48593961	48591257	2	HOXB5	910	3.23769	2.36396e-10	3.06602
chr16	52652105	52552090	2	CASC16	577	2.15416	2.25573e-10	0.683988																						chr15	38696598	38700038	1	C15orf53	177	1.08695	7.27715e-05	0.373177		chr16	69424525	69466266	1	CYB5B	763	3.71975	3.74147e-10	0.357213
chr16	65176713	65141756	2	LINC02126	666	2.06687	2.40356e-10	0.648526																						chr17	47694081	47712050	1	TBKBP1	880	2.69257	7.27715e-05	0.428189		chr1	1206691	1203508	2	TNFRSF18	24	2.90734	4.22283e-10	3.66408
chr12	129208601	129212662	1	TMEM132D-AS2	1230	1.71931	2.76897e-10	0.708677																						chr20	64048758	63956702	2	ZNF512B	702	1.55236	7.38087e-05	0.451449		chr5	31639410	32110931	1	PDZD2	125	2.29132	4.27562e-10	0.787002
chr8	72732045	72751843	1	LOC101926908	447	1.72363	4.10052e-10	0.609908																						chr2	45651345	46187990	1	PRKCE	317	1.24119	8.00025e-05	0.527165		chr9	136660421	136648610	2	HSPC324	909	4.43213	4.64624e-10	1.35336
chr11	132284302	132285081	1	NTM-IT	1546	1.37094	4.64155e-10	1.3103																						chr2	234682668	234717764	1	LINC01173	1497	1.77488	9.21166e-05	0.247		chr3	14811414	14799331	2	LINC02011	109	4.39718	5.79036e-10	1.17536
chr20	55427197	55420336	2	LINC01441	564	3.381	5.48269e-10	0.505751																						chr17	73644089	73334384	2	SDK2	1184	1.44807	0.000120943	0.481052		chr1	147541412	147626216	1	BCL9	1349	2.21489	6.06959e-10	1.03994
chr16	9355588	9408093	1	LINC02177	243	1.59415	1.3247e-09	0.526088																						chr17	81451188	81451104	2	MIR3186	1367	1.77832	0.000120943	0.522165		chr16	69565094	69704666	1	NFAT5	764	3.65211	7.22664e-10	0.235478
chr12	118833536	118818804	2	LINC02439	1093	1.48451	1.45573e-09	0.62587																						chr17	47733244	47746119	1	TBX21	881	1.19772	0.000125073	0.831269		chr3	194250153	194203016	2	LINC02036	1340	2.30345	7.72611e-10	0.735062
chr4	188400736	188681051	1	LINC01060	953	1.84921	1.45573e-09	0.629183																						chr2	202376936	202567751	1	BMPR2	1227	1.06604	0.000132679	0.550583		chr11	76670747	76657524	2	LRRC32	1086	1.76804	7.98533e-10	1.43274
chr8	32440746	32442725	1	NRG1-IT3	248	1.65313	1.71783e-09	0.959974																						chr5	149141483	149260542	1	ABLIM3	866	1.39625	0.000132679	0.60193		chr22	33058372	32512552	2	SYN3	270	1.10431	8.75306e-10	1.09187
chr22	15784959	15829984	1	DUXAP8	5	1.62466	2.25676e-09	0.768502																						chr17	48593961	48591257	2	HOXB5	910	2.74518	0.000153029	1.03716		chr12	26125127	26120026	2	BHLHE41	300	2.01615	1.02121e-09	1.1532
chr1	177700524	177710330	1	LINC01741	1868	1.64415	3.26212e-09	0.687968																						chr10	70382650	70298970	2	LRRC20	407	1.04932	0.000192714	0.603911		chr18	812546	721588	2	YES1	11	3.15192	1.13026e-09	1.06639
chr11	134985683	134986799	1	LOC100507548	1563	1.01507	5.26326e-09	2.03542																						chr22	27801498	27748277	2	MN1	183	2.17058	0.000204574	0.194107		chr8	30384479	30572261	1	RBPMS	236	3.48616	1.13026e-09	0.553548
chr14	57866062	57563922	2	SLC35F4	329	1.32601	6.42339e-09	1.1645																						chr12	12267012	12116025	2	LRP6	213	1.46877	0.000220771	0.531889		chr20	610398	603797	2	TCF15	16	2.54937	1.56356e-09	1.24644
chr2	219906565	219906502	2	MIR4268	1390	1.38295	8.91433e-09	1.80121																						chr16	66517312	66469796	2	BEAN1-AS1	671	1.70138	0.000260236	0.439803		chr7	27129977	27155928	1	HOXA-AS3	189	4.17427	1.59058e-09	0.891171
chr14	26597754	26443093	2	NOVA1	163	1.02181	9.01509e-09	0.591263																						chr15	73928248	73908071	2	LOXL1-AS1	544	2.60936	0.000260772	0.28025		chr8	141002216	140657900	2	PTK2	776	1.78697	2.22735e-09	0.961801
chr16	5632467	5632566	1	MIR8065	234	1.71157	9.75584e-09	1.22553																						chr17	43942468	43940804	2	PPY	803	1.57104	0.000353628	0.994819		chr7	75395063	75405613	1	TRIM73	470	3.31747	2.85339e-09	0.369624
chr12	86838998	85955666	2	MGAT4C	830	1.46179	1.02018e-08	1.2154																						chr14	93976791	93934153	2	ASB2	609	1.59823	0.000392291	0.386827		chr14	81436465	81260656	2	STON2	546	2.93251	2.96133e-09	0.839916
chr12	118761679	118758754	2	LINC02423	1092	1.59221	1.73446e-08	1.06388																						chr20	3084724	3082556	2	AVP	67	3.55793	0.000432524	0.766638		chr10	99620609	99610522	2	SLC25A28	673	2.96417	3.1151e-09	0.401572
chr15	96783312	96772005	2	SPATA8-AS1	781	1.62278	2.36093e-08	0.905076																						chr7	150990995	151014588	1	NOS3	1070	1.35228	0.000432524	1.22335		chr17	48582259	48579630	2	MIR10A	909	5.76901	3.77423e-09	2.086
chr14	26822107	26775495	2	LINC02294	164	2.19293	2.86856e-08	0.482868																						chr1	12167003	12209228	1	TNFRSF1B	204	2.64085	0.000478044	0.304968		chr2	66433470	66426735	2	MEIS1-AS3	429	5.23099	4.83765e-09	1.10513
chr9	115744239	115739663	2	LOC101928775	616	1.74409	3.02359e-08	0.840956																						chr13	28659104	28678925	1	POMP	87	1.27061	0.000534778	0.199338		chr1	239386565	239915452	1	CHRM3	2358	2.21453	4.92394e-09	0.574311
chr9	120245050	120244979	2	MIR147A	628	1.33714	3.08314e-08	2.29396																						chr20	64049641	64047582	2	SOX18	707	1.45529	0.000656084	0.803541		chr12	26121991	26287738	1	SSPN	299	1.79637	6.22587e-09	0.748496
chr13	18869291	18869185	2	ANKRD20A9P	2	1.94106	3.36731e-08	0.951944																						chr5	124748807	124636913	2	ZNF608	578	1.3354	0.000659735	0.361936		chr12	6828410	6839851	1	P3H3	90	4.16935	6.44969e-09	1.12709
chr8	49909789	50794118	1	SNTG1	334	1.17742	4.28623e-08	1.08788																						chr17	78782297	78674048	2	CYTH1	1318	2.42991	0.000791659	0.270574		chr17	77884087	77879027	2	LINC01973	1300	1.165	6.92438e-09	1.41869
chr17	21692523	21704612	1	KCNJ18	408	1.1032	4.8115e-08	1.09615																						chr1	1434861	1442882	1	VWA1	47	2.8582	0.000894642	0.762229		chr17	17681473	17811453	1	RAI1	340	3.22386	9.41755e-09	0.648829
chr10	85197958	85193421	2	LINC01519	525	2.16778	5.651e-08	0.939534																						chr19	2977446	2995184	1	TLE6	111	2.04716	0.000894642	0.473165		chr19	42397168	42652355	1	LIPE-AS1	997	1.53023	1.07231e-08	0.875054
chr18	43115691	42743227	2	RIT2	200	1.278	6.37771e-08	0.759478																						chr20	57711536	57648392	2	PMEPA1	586	1.39808	0.000972784	0.33735		chr2	134719000	134455759	2	TMEM163	882	2.46698	1.15921e-08	0.712484
chr13	18905439	18907810	1	LINC00408	3	2.1394	8.39958e-08	0.679225																						chr1	3068437	3059615	2	LINC00982	84	1.56451	0.00109246	1.02355		chr13	112894378	113099739	1	MCF2L	528	1.24223	1.18128e-08	1.35502
chr11	41459773	40114203	2	LRRC4C	453	1.15365	8.94787e-08	1.4594																						chr11	67583595	67586660	1	GSTP1	953	1.81531	0.00109246	0.445814		chr22	32801701	32863043	1	TIMP3	271	2.18246	1.19369e-08	0.584408
chr16	47887130	47849314	2	LINC02192	548	1.77652	1.00076e-07	0.549462																						chr20	63574239	63558086	2	HELZ2	681	1.53311	0.00115435	0.723824		chr2	219569162	219575713	1	INHA	1387	3.50543	1.29534e-08	1.21513
chr15	25865172	25677273	2	ATP10A	103	1.14423	1.13097e-07	1.0835																						chr2	127107355	127048027	2	BIN1	827	1.66328	0.00140895	0.473097		chr19	42561234	42507304	2	CEACAM1	1000	2.14623	1.31271e-08	0.554572
chr18	75712385	75696079	2	LINC01898	359	1.13155	1.43127e-07	0.537737																						chr1	12166943	12167038	1	MIR7846	203	3.91315	0.00151731	0.684923		chr10	114684655	114431113	2	ABLIM1	817	2.66217	1.54528e-08	0.688632
chr14	98711613	98717761	1	C14orf177	655	1.03853	1.60606e-07	0.734106																						chr17	78360077	78356778	2	SOCS3	1313	5.98003	0.00154425	0.532459		chr7	27150603	27145396	2	HOXA6	192	4.38193	1.57715e-08	1.44494
chr2	21710623	21687434	2	LINC01822	124	1.55739	1.78904e-07	0.262906																						chr15	67542709	67807123	1	MAP2K5	485	2.12852	0.00157597	0.204505		chr19	49155424	49151198	2	HRC	1230	2.42073	1.65306e-08	2.19002
chr8	36784324	36936128	1	KCNU1	257	1.42538	1.84862e-07	0.705187																						chr16	27402162	27452042	1	IL21R	400	2.15751	0.00157597	0.293358		chr12	6821545	6829972	1	GPR162	89	3.72754	1.84358e-08	1.34239
chr18	4264602	4295405	1	DLGAP1-AS5	31	1.89522	2.22486e-07	0.515974																						chr4	185204237	185370185	1	SNX25	930	1.03222	0.00163434	0.511082		chr1	246507312	245749342	2	SMYD3	2388	2.65556	1.91607e-08	0.646669
chr2	22536479	22538288	1	LINC01884	125	2.1764	2.22486e-07	0.624566																						chr2	102186973	102240002	1	IL1RL2	699	1.25044	0.0016981	0.290869		chr4	1793307	1808872	1	FGFR3	37	1.43281	2.00264e-08	0.913447
chr16	26025237	26025310	1	MIR548W	394	1.70553	2.32102e-07	0.861651																						chr1	1434573	1430539	2	LINC01770	48	3.06333	0.00189397	0.950038		chr3	57079329	56727418	2	ARHGEF3	536	2.207	2.14318e-08	0.58104
chr7	153413936	153399920	2	LINC01287	1100	1.6279	2.34e-07	0.408667																						chr8	143840974	143833594	2	NRBP2	837	3.93271	0.00201506	0.37532		chr12	51392867	51351247	2	GALNT6	479	4.16731	2.18495e-08	0.602273
chr18	41632185	41480271	2	KC6	197	1.18234	2.39894e-07	0.575869																						chr1	19485539	19338776	2	CAPZB	302	1.43158	0.00226194	0.146074		chr17	78278492	78261349	2	LINC01993	1311	2.94065	2.23787e-08	0.371169
chr18	42159283	42691422	1	LINC00907	199	1.28344	2.87564e-07	0.990773																						chr15	74725610	74719542	2	CYP1A1	562	1.46868	0.00226194	0.839306		chr2	105438513	105357712	2	FHL2	720	1.98653	2.35488e-08	0.693693
chr3	62950430	63125062	1	LINC00698	569	1.23352	3.15456e-07	0.784032																						chr8	143837816	143837756	2	MIR6845	838	3.69042	0.00227192	0.552845		chr5	75052843	75047719	2	LINC01336	364	8.97434	2.37829e-08	1.00798
chr13	19181852	19173770	2	TUBA3C	5	1.51501	3.2154e-07	0.789516																						chr15	73925989	73952137	1	LOXL1	545	1.66556	0.00261826	0.2177		chr1	2228695	2310119	1	SKI	70	2.99034	2.74877e-08	0.508749
chr10	35778302	35800920	1	PCAT5	230	1.17012	3.51313e-07	0.525259																						chr12	94148723	94307675	1	PLXNC1	869	1.33864	0.00261845	0.100234		chr2	96870757	96859716	2	SEMA4C	651	4.46453	2.7591e-08	1.21507
chr2	223602503	223596940	2	SCG2	1399	1.05091	3.98627e-07	0.789048																						chr3	43286512	43424764	1	SNRK	279	1.02839	0.00261845	0.0644728		chr8	30385401	30382119	2	RBPMS-AS1	237	6.17718	2.95982e-08	1.01283
chr5	153223543	152618965	2	LINC01470	919	1.46367	4.03511e-07	0.686177																						chr2	28394672	28384409	2	FLJ31356	208	2.30374	0.00267386	0.246803		chr2	66433452	66573869	1	MEIS1	430	3.65923	3.05987e-08	0.548478
chr6	54018916	54266280	1	MLIP	713	1.16086	4.03511e-07	0.683998																						chr5	132073790	132076170	1	CSF2	614	1.5458	0.00280822	0.719028		chr4	41359607	41700044	1	LIMCH1	250	1.7442	3.05987e-08	0.875637
chr19	8981342	8848844	2	MUC16	283	1.14501	5.01562e-07	1.17802																						chr17	57955323	57861243	2	CUEDC1	1010	1.41346	0.00288039	0.400761		chr13	44196200	44196129	2	MIR8079	195	3.78398	3.16248e-08	0.832145
chr21	40212431	40212352	2	MIR4760	216	1.68184	5.557e-07	0.946004																						chr1	205455954	205381378	2	LEMD1	2072	1.0938	0.00332001	0.827024		chr9	137423262	137306896	2	EXD3	970	2.92057	3.35685e-08	0.759058
chr12	125983374	125958688	2	LINC00939	1208	1.27624	6.37265e-07	0.525148																						chr7	149773479	149764182	2	ZNF467	1045	2.80762	0.0033815	0.408076		chr11	71787510	71801236	1	FAM86C1	1009	1.92103	4.48472e-08	0.366365
chr5	41261438	41142234	2	C6	191	2.03138	6.61886e-07	0.39707																						chr9	134379411	134379472	1	MIR4669	862	2.19462	0.00354355	0.94442		chr3	50675241	51384198	1	DOCK3	456	2.12232	4.49123e-08	0.847169
chr17	12549782	12637187	1	LINC00670	284	1.53577	7.34479e-07	0.475084																						chr1	3454426	3481113	1	ARHGEF16	86	1.43347	0.0040658	0.394724		chr1	148255012	148195959	2	LOC101927468	1356	1.63733	5.57127e-08	0.830353
chr4	187672641	187532878	2	LINC02492	949	1.56773	7.8733e-07	0.418018																						chr1	1214138	1211326	2	TNFRSF4	25	2.16336	0.00408601	0.545209		chr22	50261825	50252903	2	MAPK12	537	5.79344	5.6863e-08	0.993994
chr15	86116717	86083345	2	LINC01584	697	1.05657	7.93002e-07	0.524864																						chr15	38565575	38488103	2	RASGRP1	176	1.72998	0.00443817	0.159521		chr15	74434467	74409289	2	SEMA7A	555	3.60386	7.21235e-08	0.700303
chr2	77593196	76747719	2	LRRTM4	553	1.1504	8.81856e-07	0.864157																						chr2	8583792	8559833	2	LINC01814	44	2.1106	0.00446429	0.504589		chr20	50321342	50310711	2	LINC01271	534	2.4383	7.21235e-08	0.450514
chr8	15417215	15766649	1	TUSC3	103	1.69756	1.02806e-06	1.37129																						chr16	29900375	29919864	1	ASPHD1	450	2.57482	0.00468251	0.528767		chr3	57060441	57075432	1	SPATA12	538	2.1086	7.21235e-08	0.366249
chr16	9455505	9446010	2	LINC01195	245	2.52756	1.08419e-06	0.462173																						chr4	185395899	185363879	2	LRP2BP	931	2.50311	0.00507369	0.29896		chr6	147204614	146841901	2	STXBP5-AS1	1127	1.52751	7.25006e-08	0.391191
chr10	106140264	106188722	1	LOC105378470	779	1.6295	1.2584e-06	0.484091																						chr11	123454658	123627774	1	GRAMD1B	1442	1.20041	0.00509371	0.443159		chr3	72279503	72035300	2	LINC00877	611	1.39394	7.54719e-08	0.413429
chr5	9903826	9629446	2	LINC02112	75	1.52693	1.30032e-06	0.708526																						chr16	66552544	66508003	2	TK2	672	2.39839	0.00509371	0.250956		chr11	120336914	120489936	1	ARHGEF12	1420	1.56453	7.79777e-08	0.985305
chr10	85449592	85491996	1	LINC01520	528	2.41417	1.32994e-06	0.531068																						chr17	78278492	78261349	2	LINC01993	1311	1.17557	0.00509371	0.105358		chr19	29665056	29675457	1	PLEKHF1	694	4.82718	1.00294e-07	0.676711
chr19	27793463	27984984	1	LOC101927151	685	1.65316	1.80614e-06	0.444827																						chr13	20702127	20723098	1	IL17D	21	1.44425	0.00546635	0.303294		chr6	21664772	22214505	1	CASC15	132	2.85649	1.10763e-07	0.528506
chr11	89177452	89295759	1	TYR	1152	1.94011	1.94245e-06	0.366201																						chr15	39581079	39599466	1	THBS1	179	1.11481	0.00574672	0.278298		chr13	43786908	43213518	2	ENOX1	186	2.06453	1.12218e-07	0.999803
chr9	23672399	23671788	2	LOC101929563	115	1.82867	1.94245e-06	0.573697																						chr8	22544986	22575788	1	SORBS3	154	1.96563	0.00579542	0.489916		chr19	47713343	47743134	1	EHD2	1161	4.31823	1.12218e-07	0.651753
chr3	123884331	123610049	2	MYLK	839	1.2803	2.05909e-06	0.708004																						chr1	19596977	19629821	1	MINOS1	303	1.87943	0.00623964	0.120773		chr15	69592129	69695750	1	PCAT29	505	1.4259	1.12703e-07	0.493072
chr5	3177835	3181232	1	LINC01377	42	1.00772	2.11932e-06	1.00999																						chr3	186493661	186454982	2	LINC02052	1277	1.27265	0.00623964	0.149141		chr17	48156511	48156427	2	MIR1203	899	4.36614	1.1777e-07	0.721968
chr5	41510628	41306954	2	PLCXD3	192	1.4074	2.51426e-06	0.591054																						chr21	44262216	44246339	2	DNMT3L	265	1.37234	0.00631569	0.259573		chr9	136095285	136006537	2	NACC2	889	2.68031	1.24291e-07	0.487805
chr22	15746630	15778297	1	LINC01297	4	1.57539	2.55482e-06	0.416837																						chr17	63477061	63521848	1	ACE	1083	1.3353	0.00700474	0.365609		chr11	2444684	2849109	1	KCNQ1	97	1.41985	1.29939e-07	0.862765
chr11	89926762	89932937	1	TRIM49D1	1157	1.35669	2.68083e-06	0.763289																						chr6	41736259	41683978	2	TFEB	569	1.79052	0.00722517	0.209994		chr2	219571464	219550729	2	OBSL1	1386	1.76946	1.31572e-07	1.19774
chr8	84182787	84921844	1	RALYL	500	1.05702	2.84374e-06	1.62113																						chr14	54567097	54793315	1	SAMD4A	306	1.14557	0.00740264	0.422227		chr11	110713189	110577042	2	ARHGAP20	1279	1.86199	1.32722e-07	0.629064
chr5	126279801	126076800	2	LOC101927488	581	1.72276	2.96511e-06	0.515847																						chr17	56593699	56595590	1	NOG	997	1.16628	0.00819294	0.599743		chr6	52671109	52686588	1	TMEM14A	694	3.1839	1.46021e-07	0.816494
chr3	54967088	54918237	2	LRTM1	529	1.17625	4.51052e-06	0.405048																						chr12	12049844	12211084	1	BCL2L14	212	1.06543	0.00834112	0.426356		chr19	45863290	45815410	2	SYMPK	1109	3.96487	1.948e-07	0.714349
chr12	128118217	128121952	1	LINC02368	1223	1.76639	4.68391e-06	0.710673																						chr1	205321791	205302059	2	NUAK2	2069	1.73611	0.00837888	0.367199		chr20	3071620	3072517	1	OXT	66	4.59446	2.06871e-07	1.00126
chr21	21737319	21723293	2	LINC00317	44	2.25293	5.23628e-06	0.204745																						chr10	119542708	119499828	2	RGS10	855	1.06825	0.00873568	0.169901		chr15	70098176	70047790	2	TLE3	507	2.1806	2.26865e-07	0.60641
chr16	47724568	47908431	1	LINC02133	547	1.45108	6.07571e-06	0.571004																						chr17	78632057	78617389	2	SCAT1	1317	1.2283	0.00873568	0.348938		chr14	64338599	64084232	2	ESR2	375	2.14966	2.68982e-07	0.624711
chr6	98024531	98024621	1	MIR2113	862	2.00429	6.42997e-06	0.740994																						chr10	49188585	49154725	2	TMEM273	307	1.58293	0.00917136	0.383902		chr11	45095806	45235124	1	PRDM11	473	1.95584	2.87565e-07	0.783887
chr16	65126112	64943753	2	CDH11	665	1.14353	6.63028e-06	1.08627																						chr4	15427914	15004942	2	LOC101929095	152	1.38636	0.00917136	0.366646		chr2	240998838	241095568	1	SNED1	1558	2.03306	3.06624e-07	0.951068
chr4	181159149	181064089	2	LINC00290	898	1.1066	7.02039e-06	0.535197																						chr3	195812277	195746765	2	MUC4	1362	1.54818	0.00940232	0.447775		chr16	85282958	85285963	1	LINC00311	906	2.03899	3.08539e-07	0.726181
chr8	81112068	80967810	2	PAG1	487	1.25221	7.20052e-06	0.843052																						chr8	143359979	143304384	2	TOP1MT	812	1.52395	0.00983509	0.323135		chr19	32345594	32387667	1	ZNF507	703	2.55854	3.09729e-07	1.32112
chr16	35363412	35390584	1	LINC01566	533	1.78053	7.21858e-06	0.227819																						chr10	77927631	77929824	1	DLG5-AS1	485	2.24505	0.00997557	0.846489		chr20	63808076	63816521	1	ZBTB46-AS1	693	4.25838	3.15457e-07	0.552341
chr12	126442481	126472790	1	LINC02347	1210	1.53175	8.33028e-06	0.365841																						chr17	44268141	44248385	2	SLC4A1	817	2.01783	0.0102623	0.559016		chr8	118111853	117794490	2	EXT1	660	1.41166	3.1922e-07	1.22907
chr17	36196758	36088256	2	CCL3L1	560	1.35666	9.46422e-06	0.61646																						chr16	24845841	24911628	1	SLC5A11	385	1.41394	0.010685	0.228078		chr2	102186973	102240002	1	IL1RL2	699	1.82493	3.45112e-07	0.454653
chr12	129109629	129113294	1	TMEM132D-AS1	1229	1.22067	9.50044e-06	0.365552																						chr2	172427354	172506282	1	ITGA6	1043	1.48836	0.0107893	0.196366		chr20	19212646	19722937	1	SLC24A3	184	1.08581	3.88733e-07	0.741361
chr11	29982392	29980113	2	LINC01616	395	2.22566	9.80072e-06	0.437777																						chr7	149776042	149833979	1	SSPO	1046	1.08056	0.0109298	0.50212		chr1	54542257	54639192	1	ACOT11	847	2.26791	3.88833e-07	0.257879
chr1	74198187	74026015	2	LRRIQ3	954	1.78908	1.09802e-05	0.294392																						chr12	120265771	120210439	2	PXN	1109	2.18175	0.0116368	0.180368		chr17	48580111	48575513	2	HOXB4	908	6.64146	3.91406e-07	1.30648
chr2	228181645	227979950	2	SPHKAP	1423	1.14925	1.20931e-05	0.61302																						chr17	410327	421097	1	C17orf97	6	1.39149	0.011823	0.278931		chr14	105858242	105858165	2	MIR4538	845	6.04956	3.99541e-07	2.15373
chr5	20575873	19472951	2	CDH18	111	1.00262	1.23398e-05	0.895299																						chr1	92486876	92474762	2	GFI1	1060	1.76774	0.0118973	0.348324		chr19	13862063	13880757	1	NANOS3	454	3.51164	4.26961e-07	0.532888
chr6	54307859	54390152	1	TINAG	714	1.61088	1.49651e-05	0.275745																						chr5	55851379	55922853	1	IL31RA	253	1.19548	0.0119069	0.543907		chr14	24365673	24379604	1	NFATC4	153	2.52623	4.42639e-07	1.27384
chr2	14400963	13710531	2	LINC00276	88	1.40084	1.54212e-05	0.638149																						chr11	113314529	113383544	1	TTC12	1318	1.18532	0.012255	0.380561		chr8	141391993	141432454	1	PTP4A3	783	2.67166	4.49293e-07	0.903685
chr16	60359480	60358455	2	NPAP1L	663	1.5255	1.81364e-05	0.590657																						chr22	50307627	50274979	2	PLXNB2	539	1.67284	0.012255	0.150829		chr11	118679690	118657316	2	TREH	1383	2.7365	4.49403e-07	0.541347
chr10	57304559	57304479	2	MIR3924	339	2.04159	1.86101e-05	0.747683																						chr5	10478037	10478145	1	MIR6131	82	4.85504	0.0122941	0.182656		chr7	1138260	996986	2	C7orf50	17	2.43288	4.77127e-07	0.596944
chr12	103151842	103168309	1	LOC101929058	936	1.93689	1.86289e-05	0.24406																						chr2	113111116	113134016	1	IL1RN	780	2.19556	0.01333	0.420062		chr9	137302251	137300482	2	NRARP	969	2.731	4.77721e-07	2.15543
chr12	127340072	127324155	2	LINC02375	1216	1.07989	1.95456e-05	0.639227																						chr19	35399511	35419385	1	LINC01531	761	1.88351	0.0134781	0.345139		chr20	63547891	63556708	1	FNDC11	680	1.96556	5.6207e-07	1.53462
chr17	72057734	72034107	2	LOC102723517	1170	1.69353	1.98361e-05	0.451283																						chr1	165630861	165661796	1	MGST3	1763	1.30622	0.0136423	0.390491		chr4	81215117	81087370	2	PRKG2	470	2.96125	5.6207e-07	0.415592
chr18	14970468	14969606	2	LINC01444	103	1.96404	2.00121e-05	0.838364																						chr17	42745037	42700275	2	EZH1	761	1.22634	0.013848	0.382477		chr10	99430624	99396870	2	GOT1	670	3.24977	5.69537e-07	0.208685
chr15	24675868	24683393	1	NPAP1	27	3.31541	2.00457e-05	0.153655																						chr16	85027751	85094230	1	KIAA0513	903	1.04274	0.0147686	0.296147		chr14	92513774	92688994	1	RIN3	592	1.75569	5.76313e-07	0.304064
chr8	46822237	46854307	1	LINC00293	321	1.18512	2.00867e-05	0.341663																						chr3	57079329	56727418	2	ARHGEF3	536	1.67642	0.0152278	0.232722		chr15	73925989	73952137	1	LOXL1	545	2.78946	5.89659e-07	0.587368
chr3	80993868	81095647	1	LINC02027	629	1.66809	2.02621e-05	0.245008																						chr20	57710183	57712780	1	NKILA	587	1.88596	0.0155687	0.643897		chr2	66574030	66730157	1	LINC01798	432	2.97099	6.07774e-07	0.570723
chr3	74521140	74262568	2	CNTN3	620	1.2951	2.41065e-05	0.607237																						chr10	132444327	132449408	1	C10orf91	942	1.63243	0.0155799	0.570926		chr1	156081998	156072013	2	MEX3A	1592	6.2967	6.13806e-07	0.839715
chr17	12706135	12671862	2	LOC101928418	286	1.45296	2.64252e-05	0.509892																						chr19	5720677	5778734	1	CATSPERD	188	1.66302	0.0155799	0.291497		chr6	157981887	158099176	1	SYNJ2	1187	4.50492	6.72321e-07	0.356733
chr14	80387757	80197527	2	DIO2	539	1.18527	3.03613e-05	0.410424																						chr20	64034344	64039962	1	C20orf204	705	3.30171	0.0155799	0.58464		chr2	97995891	97756333	2	TMEM131	660	2.10078	6.86257e-07	0.230265
chr21	9814009	9781918	2	LINC01667	14	2.6013	3.03954e-05	0.405954																						chr17	73737854	73756557	1	LOC100134391	1185	1.0433	0.0156871	0.604813		chr2	237858893	237912114	1	RAMP1	1514	1.30764	7.22256e-07	0.408496
chr10	85432863	85448961	1	LOC101929662	526	2.53774	3.16278e-05	0.526046																						chr17	81385360	81376001	2	LOC100130370	1364	1.43854	0.0166211	0.642871		chr11	120325129	120333682	1	TMEM136	1419	2.14691	7.45766e-07	1.29215
chr4	149154295	149278123	1	LINC02355	779	1.61401	3.77084e-05	0.529767																						chr19	16472085	16355239	2	EPS15L1	531	2.16414	0.0166692	0.198936		chr22	19714464	19723319	1	2025-09-05	56	1.77464	7.5569e-07	1.26986
chr17	22523111	22524663	1	MTRNR2L1	411	2.93908	4.67833e-05	0.441574																						chr10	99532933	99536524	1	NKX2-3	672	1.45039	0.0168043	0.303463		chr17	8002594	8020339	1	GUCY2D	226	3.74703	8.29222e-07	0.577116
chr8	75324741	75223404	2	CASC9	466	1.1742	4.86404e-05	0.506004																						chr5	170105897	170109725	1	FOXI1	1007	1.83176	0.0169494	0.397362		chr16	85611409	85676204	1	GSE1	908	3.7057	8.40797e-07	0.35937
chr5	161547063	161702593	1	GABRA6	978	1.00495	4.96612e-05	0.585118																						chr2	8681863	8666636	2	ID2-AS1	45	1.26564	0.018144	0.394227		chr4	109912884	110012266	1	EGF	629	3.05952	8.43084e-07	0.488187
chr10	90540805	90402521	2	LOC101926942	580	1.41628	5.03872e-05	0.362504																						chr1	204494724	204422628	2	PIK3C2B	2060	2.71092	0.0192955	0.293352		chr3	194136145	194138732	1	HES1	1339	1.10241	9.79379e-07	1.54971
chr4	117406166	117691188	1	LINC01378	655	1.29297	5.12032e-05	0.666299																						chr1	876903	868071	2	FAM41C	7	1.35042	0.0195376	0.456821		chr9	136712570	136724050	1	DIPK1B	913	6.90516	9.89647e-07	0.610749
chr4	31171144	31211675	1	LINC02497	204	2.07063	5.42898e-05	0.334743																						chr17	42682613	42699814	1	CNTNAP1	759	1.15012	0.0200996	0.800149		chr4	1721490	1745176	1	TACC3	36	1.77661	1.03669e-06	0.29911
chr8	35235457	35796550	1	UNC5D	256	1.48409	5.71309e-05	1.17584																						chr1	204369719	204368431	2	LINC00628	2058	1.72314	0.0205384	0.34389		chr2	96986592	96875882	2	FAM178B	652	1.72087	1.05597e-06	1.03302
chr4	17186059	17171757	2	LINC02493	165	1.16417	6.37344e-05	0.502386																						chr16	79600714	79585843	2	MAF	854	1.30554	0.0207445	0.548614		chr20	57710183	57712780	1	NKILA	587	1.80932	1.05597e-06	1.10857
chr22	15528158	15529139	1	OR11H1	1	1.53687	6.52442e-05	0.568974																						chr12	12350541	12326056	2	MANSC1	214	2.34992	0.0208149	0.111008		chr13	43908714	44030461	1	LINC00284	190	2.41522	1.09469e-06	0.676034
chr13	18195297	18232024	1	FAM230C	1	1.35361	6.68817e-05	0.264261																						chr17	331205	333488	1	LOC100506388	5	1.19052	0.0212764	0.464803		chr16	15395754	15515348	1	MPV17L	298	1.77893	1.23768e-06	0.416843
chr18	71782281	71732615	2	LINC01899	339	1.38603	8.08246e-05	0.213263																						chr9	126408410	126408041	2	NRON	703	1.28111	0.021583	0.362607		chr17	42423517	42402452	2	CAVIN1	746	4.13896	1.26881e-06	0.692777
chr15	86317173	86295649	2	AGBL1-AS1	699	1.25174	8.23906e-05	0.240319																						chr1	1339708	1339650	2	MIR6808	39	2.60082	0.0217977	0.33668		chr1	45306209	45016399	2	ZSWIM5	735	2.81398	1.30456e-06	0.516857
chr22	15690026	15721631	1	POTEH	2	1.44362	8.34473e-05	0.356859																						chr22	50085902	50059391	2	MLC1	530	1.50944	0.0221528	0.233932		chr17	410327	421097	1	C17orf97	6	1.31439	1.37211e-06	0.485247
chr6	55327469	55402493	1	GFRAL	717	1.53185	8.56093e-05	0.243006																						chr11	4881819	4882883	1	OR51T1	141	2.65253	0.022501	0.270726		chr7	1044576	1059261	1	GPR146	19	3.08118	1.38833e-06	0.75107
chr18	27595164	27336379	2	LOC105372038	147	1.04079	0.000113625	0.550598																						chr14	64972776	64945814	2	RAB15	390	2.51543	0.022501	0.212771		chr15	73928248	73908071	2	LOXL1-AS1	544	3.53081	1.39333e-06	0.574942
chr20	14929515	14884253	2	MACROD2-AS1	155	2.40815	0.000113625	0.413552																						chr2	106468376	106391290	2	RGPD3	724	1.0137	0.022844	0.22601		chr9	129178262	129175552	2	IER5L	775	2.23518	1.44904e-06	0.869843
chr18	67516546	67899619	1	LOC643542	328	1.03372	0.000119555	0.684305																						chr17	50866679	50909737	1	TOB1-AS1	976	1.17896	0.0228881	0.168539		chr12	6772512	6778455	1	LAG3	87	2.85527	1.46861e-06	1.23892
chr2	79649359	79649294	2	MIR4264	563	1.71896	0.000127993	0.692859																						chr1	52927212	52895910	2	ECHDC2	821	1.50313	0.0235104	0.466791		chr10	13528974	13438484	2	BEND7	95	1.95544	1.52037e-06	0.592554
chr7	53035642	53036924	1	POM121L12	365	1.08392	0.000132607	0.252325																						chr10	63465229	63466563	1	JMJD1C-AS1	367	1.43217	0.0235327	0.379408		chr19	11262481	11199295	2	DOCK6	362	1.42235	1.52637e-06	0.460701
chr13	37484769	37481467	2	LINC01048	142	2.56065	0.000140019	0.285119																						chr10	103745966	103755423	1	SH3PXD2A-AS1	760	1.48072	0.0235327	0.445332		chr4	81164940	81193395	1	LOC101928942	471	2.89207	1.59895e-06	0.237394
chr16	52547802	52438005	2	TOX3	576	1.48118	0.000157939	0.579293																						chr17	43917194	43917985	1	FAM215A	802	1.45616	0.0239908	0.533036		chr22	50261143	50245183	2	HDAC10	536	4.5703	1.6071e-06	0.759763
chr16	82688931	82689019	1	MIR8058	879	1.06493	0.000159362	0.917032																						chr21	44939913	44932814	2	LINC01547	298	1.81198	0.024477	0.223575		chr17	32266176	32324661	1	RHBDL3	504	1.94406	1.61014e-06	0.853217
chr12	128294092	128294178	1	MIR3612	1225	1.06003	0.000160641	1.26922																						chr6	138218491	138215986	2	PBOV1	1082	1.30776	0.0258771	0.317119		chr17	78360077	78356778	2	SOCS3	1313	3.70669	1.77675e-06	1.18681
chr11	42253712	42183292	2	LOC100507205	456	1.62137	0.000163404	0.178251																						chr22	45284982	45295874	1	UPK3A	483	1.39112	0.0263742	0.494736		chr3	128576086	128572000	2	LINC01565	894	1.91076	1.8008e-06	0.574574
chr1	49257411	49269285	1	LOC101929721	790	1.63462	0.00018337	0.319385																						chr11	67373584	67350777	2	POLD4	936	1.21315	0.0267412	0.323352		chr1	204377665	204218851	2	PLEKHA6	2057	2.00238	1.82002e-06	0.490851
chr8	86866442	87615219	1	CNBD1	517	1.09839	0.000188726	0.855572																						chr17	50129882	50110040	2	SAMD14	951	2.29851	0.0267412	0.724541		chr1	44405194	44651724	1	RNF220	716	2.85009	1.84271e-06	0.427012
chr7	53811931	53655509	2	LINC01446	366	1.95212	0.000191701	0.166524																						chr2	231592901	231594283	1	TEX44	1452	1.33738	0.027242	0.266308		chr16	57536599	57512178	2	CCDC102A	636	8.33387	1.84271e-06	0.645902
chr12	97939121	97939056	2	MIR4495	899	1.4895	0.000204017	0.628227																						chr17	1187322	1003518	2	ABR	15	1.46556	0.0273607	0.407278		chr19	45886170	45883607	2	IRF2BP1	1111	9.10687	1.84271e-06	1.10516
chr11	49027501	49038451	1	TRIM49B	539	2.2139	0.000246946	0.283514																						chr11	67374177	67364168	2	CLCF1	937	1.24218	0.0277835	0.409292		chr18	23134564	23260467	1	CABLES1	120	2.52415	1.88659e-06	0.391391
chr5	99549432	99577957	1	LINC02113	485	1.36141	0.000257308	0.247938																						chr1	218345678	218344196	2	TGFB2-AS1	2182	1.14478	0.0278037	0.547054		chr8	118621995	118189459	2	SAMD12	661	1.49229	2.01809e-06	0.364829
chr13	37870425	37636636	2	TRPC4	145	1.03596	0.000286372	0.573163																						chr19	35495558	35487324	2	KRTDAP	763	2.52193	0.0278037	0.493237		chr10	79067895	78943328	2	ZMIZ1-AS1	490	1.58738	2.06103e-06	0.893184
chr13	93056657	93057926	1	LINC00363	406	1.66667	0.000291926	0.383855																						chr22	48547387	48538900	2	LOC284933	518	1.1367	0.027817	0.56705		chr12	2672220	2668500	2	CACNA1C-AS2	29	2.77817	2.11427e-06	0.469705
chr1	217892900	217920804	1	LINC00210	2178	1.828	0.000296346	0.457829																						chr8	100382763	100382845	1	MIR4471	597	1.19091	0.0280303	0.466467		chr3	149736714	149517235	2	WWTR1	1043	1.09477	2.23456e-06	1.28433
chr18	71578956	71519962	2	LINC01541	338	1.73877	0.000325267	0.227878																						chr17	42683917	42678889	2	CCR10	760	1.12738	0.0293849	0.982638		chr2	147844517	147930826	1	ACVR2A	912	3.16779	2.3034e-06	0.244845
chr4	21582096	21613728	1	LOC105374516	179	1.43948	0.000329082	0.240582																						chr10	101031234	101041244	1	SFXN3	701	1.54155	0.0294648	0.555191		chr17	18950345	19022595	1	SLC5A10	373	1.97235	2.54511e-06	0.478337
chr4	31997397	32155406	1	LINC02506	205	1.03416	0.000330422	0.254355																						chr17	30557112	30563493	1	TBC1D29P	482	2.28085	0.0300555	0.237916		chr3	149658210	149661364	1	WWTR1-AS1	1044	1.50973	2.59516e-06	1.19742
chr10	82232920	82228985	2	NRG3-AS1	515	1.56756	0.000363964	0.206956																						chr1	39639945	39624153	2	HEYL	634	1.52449	0.0301402	0.352811		chr17	54968727	55173632	1	STXBP4	991	1.49627	2.66512e-06	0.12143
chr13	24162416	24162504	1	MIR2276	44	1.97072	0.000383921	0.780133																						chr7	143408892	143391112	2	EPHA1	1001	5.95364	0.0301402	0.122688		chr3	14818962	14934565	1	FGD5	110	2.96421	2.8447e-06	0.448597
chr3	94938172	95152509	1	LINC00879	649	1.24903	0.000416685	0.242143																						chr12	6821545	6829972	1	GPR162	89	4.00549	0.0302431	0.307918		chr22	36028425	35738736	2	RBFOX2	288	2.11856	2.94224e-06	0.607584
chr17	36103590	36212878	1	CCL4L1	561	1.20466	0.000421199	0.583584																						chr1	19312146	19303965	2	AKR7A2	300	3.56147	0.0303769	0.191706		chr9	97501180	97601748	1	TMOD1	474	1.358	2.97846e-06	0.494765
chr5	45696498	45254950	2	HCN1	218	1.29205	0.000424072	0.427145																						chr14	21024109	21036276	1	TPPP2	52	1.10474	0.0305513	0.139972		chr17	44363875	44353215	2	FAM171A2	822	3.67976	3.14271e-06	0.682564
chr16	52078474	52005487	2	C16orf97	572	1.76395	0.000448302	0.258877																						chr19	33225850	33208664	2	SLC7A10	718	1.12599	0.0306627	0.715728		chr16	15395950	15625028	1	C16orf45	299	1.73493	3.1438e-06	0.542377
chr9	39355669	39361959	1	SPATA31A1	257	2.12042	0.000494214	0.430929																						chr11	67317871	67392074	1	LOC100130987	935	1.15817	0.0310239	0.239773		chr10	48656265	48446034	2	ARHGAP22	300	1.58924	3.30332e-06	0.822974
chr20	14337616	14322988	2	FLRT3	153	1.84912	0.000504061	0.2649																						chr8	143636013	143656418	1	ZNF623	825	2.38644	0.0310698	0.0866579		chr20	51452977	51452905	2	MIR3194	548	3.41917	3.40974e-06	0.463424
chr1	49472085	49374201	2	AGBL4-IT1	791	1.36327	0.000506015	0.308918																						chr19	15179350	15179283	2	MIR6795	500	1.18515	0.0320135	0.698406		chr1	60865259	61462793	1	NFIA	882	1.5722	3.54963e-06	0.611883
chr6	68055351	68060502	1	LOC102723883	737	2.52624	0.000512012	0.212414																						chr14	100779410	100861031	1	MEG3	677	1.50858	0.0348355	0.36201		chr22	38570286	38518949	2	DMC1	352	3.91681	3.58434e-06	0.46009
chr11	49059112	49053714	2	TRIM64C	540	1.84496	0.00052789	0.359618																						chr19	49362457	49340595	2	TEAD2	1235	1.31153	0.0348355	0.519022		chr5	79236038	78997606	2	DMGDH	393	1.0885	3.89871e-06	0.472994
chr13	24254439	24252749	2	SPATA13-AS1	45	2.18485	0.000531518	0.411229																						chr11	10294207	9778667	2	SBF2	266	1.38027	0.035958	0.277909		chr17	1710438	1702790	2	TLCD2	29	4.30281	3.95575e-06	0.678998
chr8	15238339	14089864	2	SGCZ	101	1.27975	0.000581524	1.59633																						chr20	64084359	64083380	2	LKAAEAR1	711	2.25946	0.0377257	0.52334		chr1	19596979	19658056	1	MINOS1-NBL1	304	2.69697	4.00058e-06	0.531645
chr5	152433368	152391532	2	NMUR2	918	1.21984	0.00059516	0.303307																						chr19	53982307	53982397	1	MIR935	1465	1.84538	0.0389604	1.0688		chr11	60971680	61020377	1	CD6	685	1.7876	4.29825e-06	0.588928
chr7	68020253	68032690	1	LOC102723427	428	1.14571	0.000598606	0.378731																						chr15	38252326	38357249	1	SPRED1	174	1.17531	0.0392215	0.147718		chr2	102311529	102398775	1	IL18R1	701	3.19601	4.71849e-06	0.453607
chr7	71307770	71307672	2	MIR3914-1	432	1.78621	0.000606782	0.413297																						chr5	132060529	132063204	1	IL3	613	1.9425	0.0406032	0.541686		chr1	155127460	155134857	1	EFNA1	1555	3.08407	4.76385e-06	1.11101
chr1	241132272	241132346	1	MIR3123	2364	1.33953	0.00061455	0.495171																						chr20	38805705	38923024	1	PPP1R16B	393	1.19359	0.0406907	0.110376		chr12	4276184	4248765	2	CCND2-AS1	43	4.19481	4.76729e-06	0.395283
chr19	28965131	28969148	1	LINC00906	687	1.12755	0.000615637	0.89563																						chr1	212624474	212626778	1	FAM71A	2155	2.10052	0.0434841	0.440173		chr9	129332300	129359538	1	LINC01503	778	1.97784	4.76729e-06	0.33642
chr2	4656215	4628222	2	LINC01249	24	1.67917	0.000658018	0.231578																						chr13	113158654	113172383	1	PROZ	532	1.31152	0.0434841	0.661443		chr2	101474703	101397361	2	RFX8	694	2.64136	4.77367e-06	0.725502
chr21	8208473	8987178	1	MIR3648-1	10	1.11216	0.000666768	0.351287																						chr10	6152196	6152277	1	MIR3155A	51	2.27053	0.0437215	0.153439		chr9	129282458	129285728	1	LOC101929331	776	2.07095	4.79342e-06	0.583892
chr17	71202177	71097775	2	CASC17	1167	1.22302	0.000697237	0.364649																						chr18	58862600	58986480	1	ZNF532	290	1.1677	0.0437215	0.545242		chr20	63861498	63862988	1	ABHD16B	694	1.83344	4.86452e-06	0.64052
chr21	30320316	30319124	2	KRTAP26-1	87	2.4962	0.000719079	0.398044																						chr19	40413366	40393768	2	PRX	929	5.63352	0.0439567	0.0978732		chr6	16238580	16295549	1	GMPR	110	1.5525	5.37938e-06	0.199952
chr14	106482439	106521073	1	LINC00221	849	1.10909	0.000724882	0.554438																						chr22	42144577	42140203	2	CYP2D7	436	6.657	0.0439567	0.201036		chr11	3232386	3227698	2	MRGPRE	111	3.15112	5.42726e-06	0.525215
chr4	115113876	114827763	2	NDST4	652	1.03613	0.000796667	0.521986																						chr6	31572054	31574324	1	LTA	344	7.03998	0.0439567	0.262771		chr6	3752026	3722614	2	PXDC1	32	2.46866	5.42726e-06	0.83146
chr1	96374125	96254069	2	LINC01787	1094	1.27163	0.000831329	0.305687																						chr19	33302857	33305054	1	CEBPA-DT	719	1.55761	0.0443711	0.398203		chr9	136617181	136612024	2	LINC01451	908	1.71936	5.57768e-06	0.477621
chr11	42163851	41993385	2	LOC101928591	455	1.94091	0.000921901	0.296116																						chr13	48653711	48708176	1	CYSLTR2	237	1.15439	0.0445915	0.0908028		chr1	202348699	202592706	1	PPP1R12B	2023	2.08896	5.94688e-06	0.879347
chr19	22532626	22533494	1	LINC01233	668	1.12698	0.000936006	0.279275																						chr2	241734579	241768816	1	D2HGDH	1574	4.21336	0.0445915	0.227869		chr7	6615617	6624290	1	ZNF853	84	5.10549	6.16055e-06	0.953289
chr19	28968468	28970874	1	LOC102724958	688	1.85366	0.000940149	0.623532																						chr21	44931989	44885953	2	ITGB2	296	1.81399	0.0445915	0.158507		chr15	74367740	74337759	2	CYP11A1	554	2.04576	6.26917e-06	0.965984
chr10	85577731	85607213	1	GRID1-AS1	529	1.43197	0.000984089	0.38744																						chr11	46332905	46380554	1	DGKZ	490	1.70728	0.0446057	0.224702		chr2	231530495	231523160	2	NMUR1	1451	1.82603	6.7706e-06	0.687468
chr4	66276824	66276928	1	MIR1269A	347	2.17581	0.00103748	0.410281																						chr21	42496354	42472486	2	RSPH1	244	3.36181	0.0448118	0.126115		chr10	17386936	17410631	1	ST8SIA6-AS1	123	3.32371	6.78374e-06	0.155382
chr4	132591089	132678503	1	LINC01256	711	1.06771	0.00113092	0.19254																						chr12	6767475	6747996	2	MLF2	85	3.07504	0.0463559	0.205718		chr17	50129882	50110040	2	SAMD14	951	1.80571	6.78374e-06	1.0992
chr1	80535755	80646788	1	LINC01781	990	1.05084	0.00115292	0.176289																						chr14	57269008	57200507	2	EXOC5	325	1.43381	0.0467348	0.129587		chr15	74411432	74411357	2	MIR6881	556	4.3123	6.90406e-06	0.638446
chr5	151949571	152270448	1	LINC01933	917	1.02181	0.0011533	0.5646																						chr20	45705180	45705102	2	MIR3617	469	1.92796	0.0471085	0.306109		chr9	134164564	134164439	2	RNU6ATAC	860	2.48968	7.06554e-06	0.625847
chr17	36176636	36165681	2	TBC1D3B	563	1.31186	0.00116095	0.686894																						chr8	42207724	42175233	2	PLAT	304	1.29708	0.0471085	0.229364		chr1	161663147	161678654	1	FCGR2B	1736	1.16075	7.14958e-06	0.662207
chr7	108884587	108883975	2	C7orf66	765	1.98327	0.00116479	0.365873																						chr16	27453393	27447669	2	IL21R-AS1	401	1.75742	0.0476662	0.210595		chr3	72151257	72174332	1	LINC00870	612	3.37425	7.39978e-06	0.256472
chr4	110860647	110860582	2	MIR297	633	1.16144	0.00121842	1.07877																						chr10	99620609	99610522	2	SLC25A28	673	1.2331	0.0493248	0.103652		chr22	26646428	26676475	1	MIAT	178	4.08212	7.43904e-06	0.460866
chr9	102995311	103018488	1	CYLC2	517	1.70475	0.00128917	0.180365																						chr8	67952118	68237030	1	PREX2	428	1.63336	0.0493248	0.36239		chr10	75431453	76560167	1	LRMDA	477	1.0731	7.6145e-06	0.509247
chr17	22406019	22413744	1	FLJ36000	410	2.75269	0.00131667	0.228932																																chr6	52577307	52583993	1	TRAM2-AS1	693	1.79853	7.6145e-06	0.207068
chr21	30881555	30880644	2	KRTAP11-1	117	1.75234	0.00136079	0.75305																																chr20	51562831	51386957	2	NFATC2	547	2.00341	7.66094e-06	0.767942
chr18	14830166	14830242	1	MIR3156-2	101	1.838	0.00136891	0.469484																																chr1	2050470	2185395	1	PRKCZ	68	2.12899	7.86308e-06	0.858797
chr14	80211419	80455469	1	DIO2-AS1	540	1.0998	0.00138734	0.3756																																chr16	57542421	57591681	1	ADGRG5	637	2.44372	7.86489e-06	0.585261
chr7	127058187	127058079	2	MIR592	839	1.20058	0.00139848	0.41453																																chr10	111077163	111080907	1	ADRA2A	795	2.0281	8.08826e-06	1.31206
chr11	89589611	89324356	2	NOX4	1153	1.07322	0.00140434	0.614307																																chr20	63547504	63540810	2	SRMS	679	1.73239	8.17834e-06	1.15943
chr5	107011014	106815197	2	LINC01950	499	1.04687	0.00143432	0.27785																																chr3	24494087	24523228	1	THRB-AS1	160	2.33539	8.49031e-06	0.730512
chr16	67481237	67438014	2	ATP6V0D1	713	1.38608	0.00147522	0.21246																																chr3	183428778	183178043	2	MCF2L2	1226	1.7408	8.67246e-06	0.543281
chr11	49982535	49981473	2	OR4C12	543	1.78786	0.00148688	0.189																																chr1	243851079	243488233	2	AKT3	2377	2.41321	8.78143e-06	0.344205
chr4	188139419	188147743	1	TRIML1	952	2.31194	0.00155515	0.448882																																chr2	166375993	166195185	2	SCN9A	998	1.52828	8.78143e-06	0.304129
chr12	126874690	126869490	2	LINC02372	1214	1.05199	0.00163806	0.471611																																chr3	128463594	128472317	1	DNAJB8-AS1	890	1.66624	8.78143e-06	0.694693
chr10	79347469	79355337	1	PPIF	492	1.55544	0.00170764	0.271185																																chr4	153152493	153339320	1	TRIM2	799	1.12783	8.78143e-06	0.456837
chr16	35506462	35505093	2	TP53TG3HP	534	1.84254	0.00177246	0.226882																																chr6	157381133	157678146	1	ZDHHC14	1184	1.93352	8.78143e-06	0.388275
chr1	218043505	218059140	1	LINC01653	2179	1.3237	0.00181558	0.234052																																chr8	22048995	22082527	1	DMTN	139	1.22949	8.78143e-06	1.25178
chr4	20528275	20528384	1	MIR218-1	176	1.02188	0.00205114	0.967946																																chr9	133030675	133058503	1	GTF3C5	827	2.94591	8.78143e-06	0.19457
chr21	28013363	28023233	1	LINC00314	66	1.38253	0.0021752	0.314817																																chr20	64034344	64039962	1	C20orf204	705	3.27579	8.88938e-06	0.864464
chr4	32351038	32353220	1	LINC02353	206	1.39092	0.00218016	0.270675																																chr1	42959173	42925375	2	SLC2A1	684	1.65676	9.33431e-06	0.262524
chr4	129771481	129724171	2	LINC02466	709	1.56363	0.00223483	0.206303																																chr17	18526846	18524566	2	FAM106A	365	2.4052	9.39932e-06	0.560598
chr2	188790104	188734155	2	DIRC1	1135	1.19345	0.00233264	0.114191																																chr2	100322733	100273291	2	LONRF2	681	1.35882	9.39932e-06	0.511867
chr8	16567362	16107878	2	MSR1	104	1.14875	0.00234546	0.706645																																chr7	131110096	131496636	1	MKLN1	898	2.30643	1.00142e-05	0.3295
chr17	53822901	53825213	1	KIF2B	988	2.37959	0.00237905	0.386809																																chr19	49119389	49151026	1	PPFIA3	1228	2.03412	1.00224e-05	1.06148
chr9	25780056	25812968	1	LINC01241	119	1.96777	0.00268278	0.258486																																chr3	171460408	171061339	2	TNIK	1170	2.24525	1.01658e-05	0.522737
chr16	59855353	60053973	1	LINC02141	662	1.52319	0.00277078	0.375418																																chr1	36306387	36324886	1	SH3D21	587	5.6949	1.02759e-05	0.444558
chr5	3504004	3496229	2	LINC01017	44	1.31602	0.00300916	0.583119																																chr7	3043945	2906141	2	CARD11	48	2.97992	1.03239e-05	0.459974
chr14	26908642	26908725	1	MIR4307	167	1.32243	0.00304518	0.405004																																chr17	41812603	41801947	2	P3H4	725	3.4558	1.04906e-05	0.812448
chr11	26572233	26559033	2	MUC15	378	1.57279	0.00312853	0.358064																																chr8	67952118	68237030	1	PREX2	428	1.3783	1.06474e-05	0.315293
chr1	17205126	17246005	1	PADI1	277	1.79933	0.0033489	0.240159																																chr18	25352190	25061926	2	ZNF521	136	2.39919	1.15518e-05	0.303315
chr20	33217310	33227758	1	BPIFA3	290	1.05637	0.00337843	0.759822																																chr1	114670422	114582848	2	DENND2C	1251	1.49955	1.16536e-05	0.39105
chr9	102519636	102657514	1	LINC00587	516	1.53235	0.00360082	0.291512																																chr7	130486171	130506296	1	MEST	888	7.41728	1.16826e-05	0.341229
chr11	55883297	55891810	1	TRIM51	561	3.80438	0.0036597	0.609177																																chr14	100894770	100928615	1	MEG8	688	3.7075	1.19726e-05	0.677729
chr12	97563812	97563911	1	MIR135A2	898	1.12466	0.00381325	0.340637																																chr11	124762290	124752583	2	ESAM	1473	3.43275	1.2243e-05	0.638354
chr3	121049640	121049715	1	MIR5682	807	2.18744	0.00385959	0.323175																																chr14	105857572	105857513	2	MIR4539	844	3.96644	1.27919e-05	2.04855
chr1	216072465	216086917	1	LOC102723833	2173	1.25324	0.00393935	0.198609																																chr9	132945707	132945771	1	MIR548AW	826	3.32982	1.28206e-05	0.567472
chr6	11382348	11183298	2	NEDD9	87	1.14004	0.00393935	0.25613																																chr2	172427354	172506282	1	ITGA6	1043	3.57272	1.48637e-05	0.399879
chr4	187309682	187304083	2	LOC339975	948	2.85933	0.00410613	0.436867																																chr11	2861568	2840135	2	KCNQ1-AS1	99	1.90982	1.52984e-05	0.81866
chr18	14543585	14507339	2	POTEC	99	1.00357	0.00422992	0.214689																																chr3	128153454	128408646	1	EEFSEC	889	1.16973	1.56338e-05	0.213659
chr11	56700388	56701305	1	OR9G1	590	1.95656	0.00431514	0.399333																																chr2	26970612	27027196	1	MAPRE3	166	2.72808	1.60193e-05	0.447347
chr18	67081584	67081686	1	MIR5011	326	1.29835	0.0046075	0.924193																																chr11	2303049	2295645	2	C11orf21	91	4.22082	1.61047e-05	0.595972
chr13	53815419	53876119	1	LINC00558	292	1.34158	0.00489736	0.212727																																chr15	83107407	83144854	1	TM6SF1	675	6.48895	1.61047e-05	0.248978
chr10	94688154	94853260	1	CYP2C19	615	1.06733	0.00493046	0.236671																																chr21	42199689	42297244	1	ABCG1	238	1.79688	1.61047e-05	0.210327
chr5	15500196	15939795	1	FBXL7	96	1.12456	0.00503171	0.622873																																chr16	88939789	88951524	1	LOC100129697	969	1.97468	1.65489e-05	0.647209
chr5	126179577	126193850	1	LINC02039	582	1.57551	0.00535274	0.200725																																chr1	204166322	204154819	2	REN	2054	2.29989	1.73631e-05	0.538295
chr10	47484158	47460162	2	ANXA8	293	1.36186	0.0054481	0.451936																																chr17	81166077	81117295	2	AATK	1353	2.39146	1.73631e-05	0.579044
chr2	101474703	101397361	2	RFX8	694	1.56171	0.00569529	0.353291																																chr9	122370530	122395703	1	PTGS1	650	1.77499	1.73631e-05	0.165118
chr7	119907375	119704556	2	LINC02476	805	1.47157	0.00570965	0.349966																																chr9	129483451	129513683	1	LINC00963	779	1.23527	1.73631e-05	0.37251
chr4	113152282	113152362	1	MIR8082	647	1.616	0.00597251	0.815737																																chr22	50270767	50263713	2	MAPK11	538	3.89066	1.77708e-05	0.868597
chr12	126772411	126729787	2	LINC00944	1213	1.13207	0.00607126	0.364115																																chr12	6310436	6328506	1	PLEKHG6	63	3.37536	1.80419e-05	0.718873
chr8	76966870	76966759	2	MIR3149	471	1.2464	0.0061648	0.333036																																chr20	64049641	64047582	2	SOX18	707	1.92428	1.81502e-05	1.38127
chr14	27612588	27639636	1	LINC00645	168	1.84074	0.00632927	0.18861																																chr19	32405560	32390050	2	LOC400684	704	8.15059	1.88632e-05	0.568605
chr6	55875564	55753645	2	BMP5	719	1.60226	0.00677378	0.461446																																chr22	23580308	23573125	2	IGLL1	130	3.55678	1.88632e-05	0.609163
chr10	96271587	96191702	2	BLNK	629	1.62421	0.00700432	0.259058																																chr9	131096476	131123152	1	AIF1L	805	3.55107	1.92841e-05	0.631225
chr12	99093359	99105011	1	LOC101928937	909	1.28717	0.0072577	0.282932																																chr3	37452115	37823514	1	ITGA9	213	1.56003	1.95735e-05	0.487635
chr15	79897379	79844976	2	MTHFS	632	1.15208	0.00774082	0.100379																																chr11	128686922	128629653	2	LOC101929538	1519	2.81626	1.96888e-05	0.312239
chr8	86321146	86214052	2	SLC7A13	512	1.02695	0.00774082	0.321412																																chr1	65248219	65415869	1	DNAJC6	914	1.12969	2.01784e-05	0.24904
chr10	24275685	24275781	1	MIR603	160	1.13153	0.00839424	0.872423																																chr10	12349482	12835545	1	CAMK1D	86	1.90718	2.02616e-05	0.603444
chr17	22298691	22299893	1	FAM27E5	409	2.85864	0.00853125	0.482008																																chr11	842808	867116	1	TSPAN4	48	2.60647	2.20104e-05	0.457211
chr14	19780242	19781357	1	OR4M1	9	1.20248	0.00883226	0.260454																																chr13	43879284	44028526	1	LACC1	189	2.1396	2.2016e-05	0.607337
chr6	133088080	133106578	1	LINC00326	1046	1.17371	0.00915797	0.540574																																chr19	2389771	2426239	1	TMPRSS9	94	2.06554	2.22587e-05	0.21439
chr20	25955812	25969288	1	LINC01733	243	1.12653	0.00917653	0.449779																																chr1	19640554	19658456	1	NBL1	305	2.60575	2.24638e-05	0.705992
chr4	69526014	69480165	2	UGT2B4	368	1.58348	0.00920853	0.192317																																chr8	141308305	141207166	2	SLC45A4	779	1.89617	2.24771e-05	0.702428
chr12	133236095	133218312	2	ANHX	1274	3.96508	0.00948285	0.183099																																chr10	60733490	60026298	2	ANK3	352	1.2645	2.24959e-05	0.669102
chr2	52702615	52702522	2	MIR4431	353	1.33266	0.00955714	0.361058																																chr21	38661780	38380027	2	ERG	196	1.84667	2.34316e-05	0.297922
chr12	58544124	58813060	1	LOC100506869	701	1.06318	0.00959859	0.426988																																chr1	201469237	201464383	2	PHLDA3	2004	2.1712	2.38382e-05	0.765446
chr11	56030419	56031393	1	OR5AS1	566	2.89345	0.0102711	0.161653																																chr17	35713791	35864615	1	TAF15	544	1.36183	2.4712e-05	0.718562
chr17	52985520	52987652	1	C17orf112	987	1.64119	0.0104439	0.244934																																chr3	174440987	175810552	1	NAALADL2	1183	1.89889	2.47293e-05	0.809327
chr11	56743873	56743981	1	MIR6128	591	2.06999	0.0104899	0.237767																																chr3	149752499	149738470	2	COMMD2	1045	1.59748	2.60856e-05	0.257624
chr4	70226071	70235252	1	FDCSP	381	2.17218	0.0106222	0.152719																																chr5	171419656	171457623	1	FGF18	1020	2.05375	2.63661e-05	0.850914
chr4	137193756	137198367	1	LINC02510	716	1.8592	0.0106356	0.445235																																chr9	14910995	14734666	2	FREM1	62	1.30151	2.70767e-05	0.309062
chr5	23443586	23528597	1	PRDM9	113	1.11283	0.0108562	0.162233																																chr9	96619830	96490241	2	CDC14B	462	2.25506	2.70767e-05	0.53839
chr15	24533695	24652130	1	PWRN1	26	1.74249	0.0111742	0.165765																																chr1	3068437	3059615	2	LINC00982	84	1.75864	2.7126e-05	1.82844
chr11	80762826	80751200	2	LOC101928944	1116	1.50849	0.0114107	0.325227																																chr6	146598965	146815462	1	ADGB	1125	2.00122	2.71278e-05	0.337253
chr5	5034359	5070004	1	LINC01020	47	1.25617	0.0125408	0.197966																																chr10	17454330	17318383	2	ST8SIA6	122	3.68167	2.79702e-05	0.339516
chr4	175790307	175812189	1	LOC101928590	888	1.26226	0.0127278	0.265313																																chr20	2692878	2760108	1	EBF4	57	1.17519	2.95781e-05	1.15697
chr4	174829689	174978180	1	ADAM29	886	1.44764	0.013172	0.388325																																chr11	2699994	2608328	2	KCNQ1OT1	98	1.03957	2.97786e-05	0.0870502
chr20	14554384	14636524	1	MACROD2-IT1	154	1.00147	0.0137528	0.13347																																chr22	49827512	49773283	2	BRD1	523	1.24569	3.02975e-05	0.243787
chr15	84884654	84945796	1	SLC28A1	689	1.26548	0.0137779	0.186725																																chr16	57863053	57758217	2	KIFC3	642	1.7051	3.06598e-05	0.337976
chr8	63769430	63785501	1	LINC01289	395	1.20146	0.0138873	0.148546																																chr16	55389700	55506691	1	MMP2	592	1.18287	3.18425e-05	0.686661
chr19	22634324	22667670	1	ZNF492	670	3.5012	0.0143358	0.0595964																																chr15	84169896	84166547	2	DNM1P41	680	1.42834	3.2222e-05	0.430906
chr15	72686179	72738476	1	BBS4	532	3.5327	0.0143748	0.113926																																chr14	100911166	100911275	1	MIR370	690	3.31779	3.25628e-05	1.30756
chr3	123689644	123692407	1	MYLK-AS2	840	1.54689	0.0144144	0.346239																																chr17	8744836	8729934	2	CCDC42	251	2.60287	3.27909e-05	0.411428
chr6	110982015	111028263	1	RPF2	927	1.71064	0.0144144	0.0568494																																chr8	57994509	58204279	1	FAM110B	372	1.40241	3.32121e-05	0.634871
chr5	16440081	16373361	2	LINC02150	100	1.03884	0.0144268	0.403183																																chr20	2800637	2794069	2	CPXM1	58	2.14497	3.36764e-05	0.951145
chr21	30166756	30165564	2	CLDN17	82	1.3151	0.0145578	0.5855																																chr1	24556111	24609328	1	NCMAP	393	2.50578	3.38712e-05	0.643104
chr17	58280935	58269856	2	MPO	1020	1.74477	0.0146846	0.317538																																chr19	49119140	49118397	2	C19orf73	1229	1.40189	3.44482e-05	1.39692
chr11	111449981	111352252	2	POU2AF1	1284	1.10808	0.0148912	0.411476																																chr17	17779529	17776686	2	SMCR5	342	4.40921	3.48602e-05	1.08221
chr9	81943500	81995251	1	SPATA31D3	353	1.13895	0.0150728	0.306197																																chr19	17794828	17813082	1	B3GNT3	569	2.36264	3.49045e-05	0.536257
chr13	37534940	37551536	1	LINC00547	143	2.74318	0.0151489	0.12299																																chr7	79452877	79471208	1	MAGI2-AS3	502	1.78771	3.57744e-05	0.317291
chr4	58536328	58524515	2	LINC02494	337	1.29286	0.0151489	0.150516																																chr11	2270952	2268495	2	ASCL2	90	1.34186	3.72209e-05	1.34474
chr4	147344717	147344629	2	MIR548G	771	1.30817	0.0155027	0.347016																																chr1	202161588	202147013	2	PTPN7	2020	2.91089	3.80276e-05	0.54051
chr3	191557324	191590356	1	LINCR-0002	1327	1.25874	0.0162853	0.271787																																chr19	51693340	51712387	1	SPACA6	1356	3.04709	3.81877e-05	0.644054
chr14	27633278	27633205	2	MIR3171	169	1.45375	0.0164828	0.357297																																chr12	25648579	25409307	2	LMNTD1	296	2.04581	4.00295e-05	0.215584
chr2	108989372	108894471	2	EDAR	740	1.29236	0.0171832	0.452843																																chr4	142847432	142023160	2	INPP4B	743	1.96776	4.00584e-05	0.582717
chr18	53568447	53597851	1	LINC01919	258	1.53109	0.0177538	0.195034																																chr19	14370196	14305458	2	LINC01841	473	2.01774	4.02644e-05	0.20145
chr4	69961007	69955256	2	CSN2	374	1.75947	0.0183954	0.226755																																chr19	2328620	2321517	2	LSM7	93	1.4814	4.20641e-05	0.389402
chr6	115634191	115633542	2	LINC02534	947	1.19506	0.0185306	0.287811																																chr4	110199199	110045846	2	ELOVL6	630	2.44025	4.30823e-05	0.685681
chr13	108218368	108207439	2	LIG4	490	1.12878	0.019118	0.206102																																chr12	149169	137411	2	LOC574538	3	1.51245	4.36128e-05	0.491466
chr13	107835451	107788342	2	FAM155A-IT1	489	1.38643	0.0192	0.277683																																chr4	170033031	169986597	2	MFAP3L	864	1.93278	4.37741e-05	0.640333
chr21	21746973	21797415	1	LINC01425	45	1.7339	0.0192	0.191402																																chr2	25342590	25227855	2	DNMT3A	147	2.78602	4.49621e-05	0.267791
chr12	126690322	126610034	2	LOC100996671	1211	1.57462	0.0195383	0.367044																																chr11	124759129	124765936	1	LOC101929340	1474	3.35848	4.73756e-05	0.686046
chr6	134659836	134525314	2	LOC101928304	1056	1.0987	0.0198167	0.579305																																chr10	24952604	24848607	2	PRTFDC1	162	1.32896	4.75051e-05	0.218938
chr19	20923222	20950697	1	ZNF85	650	1.73397	0.0202173	0.0797992																																chr17	7380534	7389774	1	TNK1	183	1.9546	4.82053e-05	0.950737
chr3	20186355	20878835	1	LOC101927829	148	1.0672	0.0204783	0.584321																																chr2	237966827	238042782	1	UBE2F	1515	3.06334	4.82053e-05	0.185159
chr4	68815993	68831196	1	UGT2B10	363	1.81185	0.0206355	0.219695																																chr4	123650267	123930406	1	LINC01091	693	2.31121	4.86522e-05	0.381791
chr3	164831480	164714095	2	LINC01324	1135	1.06627	0.0210338	0.164289																																chr22	19527545	19523024	2	CLDN5	54	2.34548	4.88549e-05	0.936781
chr5	69415112	69444330	1	MARVELD2	322	1.01152	0.0211611	0.364058																																chr2	158968634	159232659	1	TANC1	954	2.15918	4.90357e-05	0.393968
chr9	42199000	42204988	1	FAM74A7	269	1.21489	0.0213555	0.188685																																chr17	63446378	63432304	2	CYB561	1082	5.34659	5.07762e-05	0.370516
chr1	31376850	31365625	2	FABP3	506	1.47433	0.0215735	0.284944																																chr17	19004804	18968789	2	FAM83G	374	2.10422	5.0852e-05	0.45002
chr10	125683229	125709677	1	LOC283038	904	1.39512	0.0217445	0.298627																																chr8	21913860	21908873	2	DOK2	135	2.08919	5.13596e-05	0.369295
chr14	26873133	26914743	1	MIR4307HG	166	1.57706	0.0218511	0.151265																																chr22	50085902	50059391	2	MLC1	530	2.26737	5.18821e-05	0.605179
chr13	61427946	61424689	2	LINC02339	306	1.13651	0.0218968	0.176231																																chr8	27490779	27545564	1	EPHX2	203	2.74579	5.23801e-05	0.343349
chr5	5078311	5069192	2	LINC02121	48	1.28707	0.022407	0.173175																																chr2	218002995	217799789	2	TNS1	1320	2.34763	5.27097e-05	0.513269
chr9	39371065	39376916	1	FAM74A1	258	1.81561	0.0240265	0.37899																																chr11	61102395	61127852	1	CD5	686	2.52603	5.3081e-05	0.114705
chr12	97491900	97491983	1	MIR1251	897	1.81147	0.0242757	0.289376																																chr16	74377878	74392080	1	NPIPB15	822	2.49605	5.41076e-05	0.460008
chr6	32038265	32041670	1	CYP21A2	396	1.07339	0.0243861	1.28111																																chr6	32153083	32148359	2	PRRT1	400	2.57642	5.54003e-05	1.29321
chr20	1558843	1534251	2	SIRPD	35	1.23755	0.0244769	0.195165																																chr19	11237450	11241943	1	ANGPTL8	363	1.23216	5.54853e-05	0.471456
chr5	35852695	35879603	1	IL7R	149	1.80179	0.0246472	0.197928																																chr13	44110451	44240517	1	SMIM2-AS1	191	2.5721	5.59571e-05	0.368026
chr1	95474737	95479356	1	LINC01761	1091	1.30415	0.0248077	0.357454																																chr8	141254565	141256817	1	LOC105375787	780	1.55804	5.68433e-05	0.666968
chr11	56988872	56989867	1	OR5AK2	594	1.23181	0.0248077	0.752343																																chr19	11296139	11326996	1	TSPAN16	364	1.41138	5.90727e-05	0.28801
chr12	99647753	99650046	1	FAM71C	910	1.03182	0.0262661	0.357432																																chr11	96389989	96507574	1	JRKL	1213	2.66192	5.98152e-05	0.340217
chr13	30617597	30456704	2	HMGB1	100	1.16237	0.0263051	0.275325																																chr11	10693988	10573091	2	MRVI1	275	2.66077	6.06465e-05	0.274171
chr7	56812446	56811799	2	LOC401357	391	1.7348	0.0265189	0.326494																																chr1	42846573	42852477	1	ZNF691	683	4.20442	6.07567e-05	0.239827
chr10	5195463	5218949	1	AKR1C4	34	2.3252	0.0270225	0.0866466																																chr19	2740152	2717769	2	SLC39A3	103	4.33072	6.34769e-05	0.610375
chr10	46046269	46033307	2	MSMB	282	1.08738	0.0278172	0.201936																																chr6	107824317	107704104	2	SCML4	899	1.42217	6.49059e-05	0.287321
chr8	77399072	77537290	1	LOC102724874	473	1.33587	0.0279799	0.3899																																chr22	44668547	44737681	1	PRR5	475	3.04019	6.50238e-05	0.554136
chr11	55994625	55993681	2	OR5F1	565	2.36232	0.0281123	0.0632189																																chr7	5425414	5306790	2	TNRC18	62	1.65836	6.63983e-05	0.264335
chr18	53581059	53579623	2	LINC01917	259	1.52211	0.0281123	0.238261																																chr6	158168270	158109515	2	SERAC1	1189	3.71143	6.87164e-05	0.101679
chr16	9444985	9441294	2	LINC01177	244	2.41488	0.0287715	0.403398																																chr8	123851987	124120061	1	FER1L6	698	3.14762	6.88631e-05	0.403847
chr5	7347977	7346986	2	LINC02123	60	1.11496	0.0289766	0.84668																																chr17	41812680	41823217	1	FKBP10	726	3.26602	6.9621e-05	0.756454
chr1	217785120	217781198	2	SPATA17-AS1	2177	1.5417	0.0291781	0.158659																																chr20	19284596	19242302	2	LOC100130264	185	1.60356	7.27726e-05	0.155683
chr4	34039893	33776347	2	LOC101928622	207	1.05495	0.030549	0.220322																																chr1	21669363	21596215	2	RAP1GAP	337	1.06255	7.4353e-05	1.25995
chr1	248650884	248649931	2	OR2T27	2444	2.90506	0.0310069	0.267322																																chr6	53794497	53924121	1	LRRC1	710	1.42326	7.4353e-05	0.210572
chr4	177728757	177990750	1	LINC01098	896	1.27821	0.0317205	0.336231																																chr7	26538788	26533121	2	KIAA0087	181	3.08068	7.51304e-05	0.847187
chr8	74599775	74823313	1	MIR2052HG	463	1.3332	0.0317674	0.305851																																chr1	32703596	32680360	2	SYNC	538	2.74298	7.64616e-05	0.591016
chr13	112313467	112321758	1	LINC01043	521	1.04494	0.0318624	0.678801																																chr3	56940040	56960854	1	ARHGEF3-AS1	537	5.15152	7.87008e-05	0.143307
chr14	19719015	19827886	1	OR4N2	7	1.28967	0.0329873	0.145867																																chr11	61967660	61959718	2	FTH1	717	2.52917	7.90899e-05	0.242617
chr16	52085109	52083065	2	LINC00919	574	1.09649	0.0330545	0.16641																																chr17	50055739	50050349	2	PICART1	948	1.22317	8.20233e-05	1.18086
chr22	15703403	15699361	2	POTEH-AS1	3	1.21497	0.0340601	0.225936																																chr5	75236878	75068275	2	ANKRD31	365	2.22765	8.23251e-05	0.270825
chr13	45701184	45680184	2	LINC01055	211	1.4208	0.0345621	0.176703																																chr17	43833170	43800799	2	MPP3	799	2.66007	8.25736e-05	0.349795
chr4	92277075	92268767	2	LNCPRESS2	536	1.99417	0.0352598	0.319149																																chr12	6199715	6238271	1	CD9	62	1.4574	8.34035e-05	0.500723
chr3	46497491	46500949	1	RTP3	324	1.20692	0.0378709	0.111859																																chr1	56645301	56494747	2	PLPP3	861	1.3129	8.34781e-05	0.709781
chr19	20399354	20399272	2	MIR1270	647	2.17161	0.0381205	0.155343																																chr22	38468062	38483447	1	KDELR3	350	2.64336	8.367e-05	0.88692
chr2	78088730	78127806	1	LOC101927948	556	1.76257	0.0386083	0.106311																																chr9	135479079	135488893	1	PPP1R26	875	2.96607	8.59647e-05	0.778333
chr5	56481946	56457795	2	LINC01948	257	1.86154	0.0391565	0.131402																																chr16	57798186	57816946	1	LOC388282	644	2.46786	9.14969e-05	0.506006
chr1	56966140	56929210	2	C8B	866	1.27661	0.0402238	0.409064																																chr19	6502848	6494319	2	TUBB4A	217	4.95349	9.14969e-05	0.527566
chr21	30592440	30593075	1	KRTAP6-3	103	2.94389	0.0411095	0.126247																																chr16	75000173	74871367	2	WDR59	828	2.28486	9.29181e-05	0.299713
chr13	62732359	62672285	2	LINC00448	309	1.38215	0.0413754	0.231815																																chr22	27801498	27748277	2	MN1	183	3.40223	9.43132e-05	0.45961
chr5	1295069	1253147	2	TERT	27	1.06541	0.0419627	0.843901																																chr14	104865280	104896770	1	CEP170B	823	1.18725	9.99742e-05	0.882478
chr9	39288315	39072767	2	CNTNAP3	256	1.03535	0.0426264	0.480898																																chr20	64084359	64083380	2	LKAAEAR1	711	2.02483	0.000101958	0.466088
chr9	112486847	112669397	1	KIAA1958	578	1.26418	0.0426264	0.204273																																chr13	44373665	44397714	1	SERP2	196	1.66133	0.000104453	0.288896
chr5	80083654	80052374	2	CTD-2201I18.1	403	1.26707	0.0439937	0.18304																																chr6	110358272	110245928	2	METTL24	921	2.14894	0.00010486	0.369416
chr4	177907936	177729638	2	LINC01099	897	1.32992	0.0440488	0.283857																																chr16	3018445	3022383	1	TNFRSF12A	162	1.90651	0.000106861	0.561794
chr19	20565809	20543431	2	ZNF737	648	2.76392	0.0445559	0.0440361																																chr10	25062279	24981979	2	ENKUR	163	2.86096	0.000109041	0.298606
chr11	55343201	55344187	1	OR4A16	547	2.02536	0.0446354	0.0984117																																chr1	33182053	33145402	2	TRIM62	548	1.94275	0.000110468	0.222867
chr7	142939343	142940868	1	LLCFC1	986	2.93648	0.0447442	0.246679																																chr9	136546259	136546173	2	MIR4674	907	3.73755	0.000115089	0.639856
chr15	24441127	24447967	1	PWRN3	25	1.17092	0.0447741	0.189542																																chr17	78004168	78108835	1	TNRC6C	1301	1.75337	0.000116041	0.338269
chr10	42997563	42997681	1	MIR5100	245	1.01128	0.0449493	0.555592																																chr1	1434573	1430539	2	LINC01770	48	2.32677	0.000117888	0.995084
chr21	30289514	30289145	2	KRTAP25-1	86	1.38941	0.0449493	0.122012																																chr7	130491033	130486042	2	MESTIT1	889	8.04665	0.000117888	0.528942
chr17	62627401	62693597	1	MRC2	1078	1.11543	0.0452009	0.34313																																chr7	27175180	27162435	2	HOXA9	194	2.31001	0.000118723	0.642705
chr15	47846236	47803384	2	LINC01491	307	1.02005	0.0460583	0.293677																																chr9	132945551	132991687	1	GFI1B	825	3.25117	0.000118723	0.45947
chr11	55838752	55839738	1	OR5D16	560	2.89719	0.0463548	0.300135																																chr20	32564992	32608893	1	NOL4L-DT	279	2.37278	0.000121833	0.225209
chr10	5499555	5498697	2	CALML5	38	1.49437	0.0468339	0.349962																																chr19	45815319	45795710	2	RSPH6A	1108	1.86868	0.000124613	0.783893
chr21	42396846	42371890	2	TMPRSS3	242	1.80315	0.0483265	0.257066																																chr20	64079988	64073181	2	RGS19	708	4.94023	0.000125533	0.298385
chr6	29529420	29533665	1	LINC01015	266	1.22318	0.0483913	0.401169																																chr7	26152240	26187125	1	NFE2L3	176	1.93635	0.000126439	0.231269
chr4	188105593	188091273	2	TRIML2	951	1.3586	0.0494687	0.246946																																chr8	22024125	22036897	1	NPM2	137	1.90896	0.000126603	0.521126
																																								chr11	124739846	124747210	1	NRGN	1471	3.52051	0.000127001	0.67198
																																								chr12	52291534	52285913	2	KRT81	494	1.03985	0.000127001	0.722462
																																								chr7	27143668	27141052	2	HOXA5	191	4.59238	0.000130968	0.913434
																																								chr5	69492292	69558104	1	OCLN	324	4.33337	0.000131764	0.398882
																																								chr1	161706972	161714352	1	FCRLA	1737	2.25094	0.000135199	0.613603
																																								chr11	34513805	34478793	2	ELF5	431	1.48554	0.000135881	0.300759
																																								chr19	51693456	51685363	2	SPACA6P-AS	1352	2.95447	0.000138825	0.77894
																																								chr12	62260170	61708259	2	FAM19A2	705	1.5357	0.000139715	0.34759
																																								chr2	169479178	169525922	1	BBS5	1013	2.79881	0.000142781	0.176008
																																								chr2	178108339	177623252	2	PDE11A	1090	1.17647	0.000144846	0.627994
																																								chr19	2721418	2714567	2	DIRAS1	102	4.59776	0.000148453	0.75748
																																								chr1	42035925	41506365	2	HIVEP3	667	1.96929	0.000150535	0.76705
																																								chr17	35795707	35756249	2	MMP28	548	3.23381	0.00015273	0.466379
																																								chr7	27156677	27153716	2	HOXA7	193	3.14378	0.000154539	0.654564
																																								chr1	150067293	150145327	1	VPS45	1379	2.3085	0.000155891	0.139157
																																								chr12	57604622	57609804	1	DTX3	681	3.78609	0.000156447	1.2678
																																								chr14	100897920	100897996	1	SNORD112	689	4.35585	0.000158528	0.973677
																																								chr17	75878575	75874161	2	TRIM47	1250	6.7371	0.000161788	0.787695
																																								chr22	24774720	24719034	2	PIWIL3	158	2.10581	0.000162803	0.4831
																																								chr10	90540805	90402521	2	LOC101926942	580	2.03729	0.000164239	0.318116
																																								chr1	47191044	47183593	2	PDZK1IP1	777	3.65443	0.000164723	0.670494
																																								chr2	58427799	59063766	1	LINC01122	383	1.97265	0.000165138	0.411112
																																								chr9	128204383	128166064	2	CIZ1	741	5.12754	0.000166125	0.255092
																																								chr14	64388031	64463457	1	MTHFD1	377	1.979	0.000169535	0.118143
																																								chr6	158001107	158002383	1	SYNJ2-IT1	1188	3.84278	0.000170345	0.230749
																																								chr12	31589923	31615666	1	DENND5B-AS1	334	3.36315	0.000173542	0.342793
																																								chr6	35497076	35473597	2	TEAD3	495	1.87597	0.000176178	0.921193
																																								chr1	31764893	31727117	2	ADGRB2	513	1.17713	0.000176249	0.753885
																																								chr19	7874379	7868719	2	PRR36	254	2.41604	0.000176249	1.15791
																																								chr6	32153441	32163680	1	PPT2	401	2.51715	0.000177837	0.932032
																																								chr12	79691097	79574979	2	PAWR	806	2.03159	0.000178456	0.248373
																																								chr16	29291220	29372110	1	SNX29P2	430	2.05907	0.000180796	0.406333
																																								chr1	153348840	153330120	2	PGLYRP4	1490	3.42287	0.000180796	0.461436
																																								chr1	66533383	66748299	1	SGIP1	919	1.21167	0.000182709	0.271426
																																								chr11	67421183	67398183	2	PPP1CA	939	7.09561	0.000185089	0.27263
																																								chr11	68213828	68154863	2	KMT5B	968	2.01817	0.00018528	0.147886
																																								chr19	33302564	33299934	2	CEBPA	720	3.35248	0.00018528	1.01068
																																								chr8	27615031	27596917	2	CLU	204	2.11892	0.000189285	0.539934
																																								chr15	82648861	82540032	2	CPEB1	662	1.30823	0.000191486	0.818358
																																								chr11	1763992	1747806	2	CTSD	70	1.57129	0.000195134	0.644958
																																								chr7	101127089	101139266	1	SERPINE1	687	1.97656	0.000195604	0.511396
																																								chr15	74461182	74445977	2	UBL7	557	2.16664	0.00019738	0.187474
																																								chr17	20009344	20319026	1	SPECC1	394	1.33589	0.000197393	0.263227
																																								chr1	32741885	32774970	1	KIAA1522	539	1.68316	0.000199192	0.288217
																																								chr20	63831244	63743666	2	ZBTB46	692	3.54719	0.000201677	0.522131
																																								chr19	33302857	33305054	1	CEBPA-DT	719	1.85092	0.000202424	0.858797
																																								chr10	132331847	132207492	2	STK32C	939	1.30466	0.00020747	0.526675
																																								chr17	82317602	82314868	2	CD7	1409	4.13456	0.000209818	0.545118
																																								chr1	24965121	24899511	2	RUNX3	396	1.41053	0.000210015	0.14701
																																								chr11	842545	837356	2	POLR2L	47	3.34171	0.000210082	0.541145
																																								chr9	129608884	129636131	1	NTMT1	780	1.70482	0.000210246	0.399368
																																								chr7	26398593	26494256	1	LOC441204	180	2.26453	0.000210361	0.194283
																																								chr12	66765	178460	1	IQSEC3	2	1.17247	0.000210607	0.407388
																																								chr2	183078559	183100005	1	DUSP19	1119	1.82919	0.000211376	0.317847
																																								chr8	22089159	22104898	1	FAM160B2	140	2.66918	0.000217973	0.423677
																																								chr10	77147652	77150100	1	KCNMA1-AS2	482	1.10823	0.000223093	0.659919
																																								chr9	68705414	69009176	1	PIP5K1B	296	1.5274	0.000223883	0.281086
																																								chr1	171841498	172418466	1	DNM3	1827	1.15841	0.000228148	0.365534
																																								chr12	51391317	51515763	1	SLC4A8	480	2.33934	0.000234542	0.359765
																																								chr17	331205	333488	1	LOC100506388	5	1.09676	0.000234542	0.713084
																																								chr4	125316399	125492932	1	FAT4	696	1.18201	0.000238369	0.23856
																																								chr17	28373091	28367276	2	VTN	427	3.9203	0.00024808	0.507167
																																								chr11	1750591	1732410	2	IFITM10	69	1.28248	0.000250016	0.788634
																																								chr10	95561414	95311771	2	SORBS1	620	1.65892	0.000251834	0.564323
																																								chr9	136670602	136670686	1	MIR126	911	5.34719	0.000254466	0.814143
																																								chr7	20331747	20328299	2	LOC101927811	141	5.6212	0.000255171	0.390028
																																								chr14	23352912	23346306	2	SLC22A17	104	1.67669	0.000255697	0.619233
																																								chr16	75116771	75111860	2	LDHD	830	5.05424	0.000257299	0.56363
																																								chr17	28364356	28404049	1	SARM1	425	3.21416	0.000258145	0.358179
																																								chr1	15247272	15400283	1	FHAD1	240	1.24981	0.000259188	0.350425
																																								chr6	32153845	32171978	1	PPT2-EGFL8	402	2.49422	0.000259188	0.736534
																																								chr16	1528688	1555580	1	TMEM204	75	3.4216	0.000260267	0.512024
																																								chr1	1434861	1442882	1	VWA1	47	2.33372	0.000260753	0.873833
																																								chr9	68328308	68531061	1	PGM5	292	2.67067	0.000261219	0.225317
																																								chr10	71218228	71217224	2	UNC5B-AS1	418	1.35577	0.000262332	0.947333
																																								chr17	7281667	7288257	1	SLC2A4	175	2.40689	0.000265471	0.672843
																																								chr1	204196486	204190341	2	KISS1	2055	3.50314	0.000266768	0.612038
																																								chr19	14881452	14880426	2	OR7A17	491	1.038	0.00027254	0.284669
																																								chr10	78267310	78396465	1	LINC00595	489	1.20798	0.000273921	0.545731
																																								chr20	46513559	46499630	2	ZNF334	492	2.01916	0.00027795	0.388514
																																								chr1	31816051	31790422	2	SPOCD1	515	1.49505	0.000296611	0.449446
																																								chr1	226870184	226896105	1	PSEN2	2249	3.35689	0.000302137	0.299821
																																								chr17	50055968	50090481	1	ITGA3	949	1.28891	0.00030743	0.64338
																																								chr13	30713478	30764426	1	ALOX5AP	102	2.12274	0.000309607	0.602255
																																								chr19	48755559	48758330	1	FGF21	1202	1.28384	0.000310748	0.916056
																																								chr19	14941489	14942448	1	OR7C2	492	4.04368	0.000316195	0.194239
																																								chr1	243917402	244047317	1	LOC339529	2378	1.08866	0.000319694	0.511715
																																								chr16	57487327	57471922	2	DOK4	635	4.27405	0.00032014	0.395494
																																								chr17	36196747	36194869	2	CCL3L3	564	3.7021	0.000329266	0.383779
																																								chr6	29749049	29726601	2	HLA-F-AS1	274	1.60931	0.000332294	0.461643
																																								chr10	132444327	132449408	1	C10orf91	942	1.02258	0.000335563	0.373072
																																								chr7	80134498	80219402	1	GNAI1	503	2.67538	0.000336307	0.335359
																																								chr11	1828307	1837521	1	SYT8	71	1.25227	0.000345676	0.809733
																																								chr15	70853239	71053657	1	LRRC49	513	1.12028	0.000345676	0.599705
																																								chr1	247507058	247577690	1	GCSAML	2405	4.65071	0.000349537	0.257124
																																								chr22	50674415	50733298	1	SHANK3	558	4.20257	0.00035393	0.559281
																																								chr22	24806169	24927578	1	SGSM1	159	1.18167	0.00035441	0.397675
																																								chr11	124115362	124147721	1	VWA5A	1456	2.04839	0.000356092	0.166578
																																								chr12	20369245	20684381	1	PDE3A	265	1.90037	0.000358061	0.41066
																																								chr10	132537820	132783480	1	INPP5A	943	1.0769	0.000358128	0.374661
																																								chr5	57173948	57264679	1	GPBP1	262	1.6893	0.000358826	0.106737
																																								chr1	161581339	161605662	1	FCGR2C	1734	1.02266	0.000360778	0.814263
																																								chr1	204152003	204131062	2	ETNK2	2052	2.7673	0.000361495	0.478675
																																								chr10	71319258	71363385	1	SLC29A3	419	1.33927	0.000361495	0.137906
																																								chr20	9068763	9481242	1	PLCB4	126	1.98199	0.000361495	0.451885
																																								chr15	70892785	70881342	2	THAP10	514	2.76064	0.000362379	0.243259
																																								chr10	117241093	117279430	1	SLC18A2	837	1.77244	0.000363316	0.360347
																																								chr22	39457344	39492194	1	MGAT3	380	1.8252	0.000363626	0.327966
																																								chr12	4445614	4428156	2	FGF6	47	1.51406	0.000364678	0.408379
																																								chr17	17042545	17217679	1	MPRIP	331	2.00998	0.000370487	0.261617
																																								chr1	231040246	231018958	2	FAM89A	2299	1.56295	0.000371289	0.422024
																																								chr9	34397832	34379019	2	C9orf24	170	3.91762	0.000371289	0.445801
																																								chr9	122229626	122202577	2	LHX6	647	1.07577	0.000371804	0.797365
																																								chr1	24556024	24538802	2	LOC100506985	392	3.05174	0.000376067	0.709239
																																								chr11	93850531	93818232	2	VSTM5	1186	1.51863	0.000383876	0.336572
																																								chr1	169105697	169132722	1	ATP1B1	1798	2.35107	0.000387318	0.254853
																																								chr1	31704319	31652247	2	COL16A1	512	1.2593	0.000387755	0.4919
																																								chr12	131297972	131296110	2	LINC02415	1241	1.62142	0.000388325	1.33481
																																								chr20	50510321	50585241	1	PTPN1	535	1.48337	0.000393266	0.0792771
																																								chr19	17245940	17231883	2	NR2F6	547	6.02705	0.000393404	0.380369
																																								chr11	1852970	1892267	1	LSP1	73	1.88152	0.000396726	0.281713
																																								chr21	26845409	26835747	2	ADAMTS1	62	1.42864	0.000397312	0.66105
																																								chr1	174159410	174995308	1	RABGAP1L	1852	1.76445	0.000402167	0.305372
																																								chr18	45825512	45844080	1	SIGLEC15	208	2.00346	0.000404616	0.546267
																																								chr11	7020446	7071308	1	NLRP14	221	1.74622	0.00041684	0.334307
																																								chr11	68121444	68052859	2	CHKA	967	2.65555	0.000420673	0.294506
																																								chr1	1214138	1211326	2	TNFRSF4	25	2.49806	0.00042297	0.951007
																																								chr5	97183260	97160867	2	RIOK2	480	2.17686	0.00042297	0.108988
																																								chr22	23536881	23547167	1	PCAT14	129	2.47128	0.000428576	0.315628
																																								chr15	80404350	80597937	1	ARNT2	641	1.20925	0.000433844	0.845642
																																								chr3	183555689	183487531	2	KLHL6	1228	2.44479	0.000433844	0.111442
																																								chr4	73620631	73571550	2	RASSF6	407	3.52282	0.000437707	0.266588
																																								chr1	148362533	148362370	2	RNVU1-1	1357	1.34091	0.00045084	0.931181
																																								chr12	7128942	7123684	2	RBP5	114	8.26893	0.000452715	0.617386
																																								chr9	69035259	69100178	1	FXN	299	6.32276	0.000452715	0.158727
																																								chr15	74957219	75021496	1	SCAMP5	574	1.4266	0.000464328	0.466612
																																								chr10	71212570	71302864	1	UNC5B	417	1.31154	0.000465241	0.875492
																																								chr11	62556235	62433542	2	AHNAK	726	1.9476	0.000473096	0.347888
																																								chr12	57549998	57586632	1	KIF5A	679	1.899	0.000473164	0.668817
																																								chr11	2885881	2883213	2	CDKN1C	101	2.85222	0.0004796	0.81841
																																								chr7	27169564	27169480	2	MIR196B	197	4.9028	0.000480573	0.972136
																																								chr7	20330702	20415754	1	ITGB8	140	4.2521	0.000490971	0.188707
																																								chr17	58155133	58156156	1	OR4D1	1015	2.43676	0.000494167	0.591014
																																								chr17	73644089	73334384	2	SDK2	1184	1.47431	0.000494713	0.579321
																																								chr6	47309905	47231532	2	TNFRSF21	658	2.29704	0.000494713	0.246297
																																								chr13	33016433	33066145	1	KL	120	1.85848	0.000499069	0.301096
																																								chr3	167735243	167825568	1	SERPINI1	1145	4.06726	0.000499069	0.176882
																																								chr2	25673647	25377198	2	DTNB	149	1.6605	0.000500694	0.238647
																																								chr1	36324154	36322031	2	EVA1B	588	3.40568	0.000502516	0.720269
																																								chr7	151085831	151144436	1	AGAP3	1077	1.35035	0.000514879	0.298845
																																								chr9	137040436	137030174	2	FUT7	942	4.3198	0.000534735	0.435637
																																								chr12	6765516	6770952	1	PTMS	86	4.53689	0.000536036	0.805528
																																								chr2	219597860	219616451	1	STK11IP	1388	4.73789	0.000548472	0.299181
																																								chr4	82562357	82483170	2	TMEM150C	476	1.43534	0.000548472	0.281757
																																								chr10	74151185	74709303	1	ADK	465	3.67417	0.000560346	0.225267
																																								chr10	99329099	99394330	1	CNNM1	669	1.37495	0.000560346	0.4705
																																								chr16	1612110	1510427	2	IFT140	74	2.07987	0.000565208	0.344048
																																								chr20	1894167	1940592	1	SIRPA	39	1.49561	0.00056684	0.408526
																																								chr16	66878589	66895754	1	PDP2	684	2.18856	0.000568915	0.380739
																																								chr19	17282786	17235940	2	USHBP1	548	3.72885	0.00057004	0.304717
																																								chr8	97775057	97853013	1	LAPTM4B	577	3.37831	0.000572877	0.214129
																																								chr2	202034587	202038445	1	FZD7	1219	1.51723	0.00057402	1.08846
																																								chr13	20702127	20723098	1	IL17D	21	2.10352	0.00057747	0.453773
																																								chr19	35248330	35267964	1	LSR	753	2.7665	0.000581513	0.417635
																																								chr6	88963721	88610272	2	RNGTT	832	2.09646	0.000590849	0.154032
																																								chr8	27610751	27610601	2	MIR6843	205	2.92566	0.000590849	0.95748
																																								chr7	100827521	100802565	2	EPHB4	675	2.45671	0.000596249	0.525261
																																								chr11	118791149	118747766	2	DDX6	1384	1.43433	0.000601447	0.139996
																																								chr1	226223618	226227054	1	MIXL1	2243	3.48436	0.000605537	0.431635
																																								chr9	136748453	136738167	2	LCN10	917	3.57948	0.000608291	0.685335
																																								chr19	3700479	3630183	2	PIP5K1C	131	3.17839	0.000611836	0.254462
																																								chr19	51458456	51450847	2	SIGLEC8	1345	2.71412	0.000611836	0.565606
																																								chr12	48105139	48146404	1	PFKM	396	5.53069	0.000614748	0.230044
																																								chr15	74957464	74954416	2	RPP25	575	1.71273	0.000615713	1.05422
																																								chr11	65900573	65892049	2	FOSL1	885	4.91539	0.000617445	0.263239
																																								chr2	27119115	27098889	2	CGREF1	172	2.90269	0.000617445	0.36642
																																								chr6	20534457	21232404	1	CDKAL1	129	1.41374	0.000617445	0.236751
																																								chr9	35161992	35405338	1	UNC13B	197	1.86276	0.000623518	0.254918
																																								chr1	16980835	16974502	2	MFAP2	273	2.74282	0.000623614	0.86341
																																								chr11	61295424	61258286	2	VWCE	691	4.79007	0.000625165	0.291673
																																								chr12	48789037	48766194	2	ADCY6	413	4.96664	0.000626133	0.341827
																																								chr22	19717220	19724772	1	SEPT5-GP1BB	57	1.21274	0.000626133	1.12894
																																								chr21	38747460	38739021	2	LINC00114	197	2.59013	0.000627591	0.168625
																																								chr5	134005133	133971915	2	VDAC1	644	1.69489	0.000632259	0.279914
																																								chr20	50691528	50586108	2	RIPOR3	537	2.21571	0.000651593	0.395107
																																								chr3	115147271	114338094	2	ZBTB20	768	1.54406	0.000652685	0.330994
																																								chr15	69298947	69407780	1	PAQR5	500	1.18825	0.000659849	0.424227
																																								chr8	127733967	127686343	2	CASC11	728	1.32562	0.000690315	0.287309
																																								chr11	1697195	1697755	1	KRTAP5-6	68	1.55747	0.000695995	0.891389
																																								chr16	31471585	31477960	1	TGFB1I1	525	7.42246	0.000707377	0.342464
																																								chr12	59596067	59789855	1	SLC16A7	704	1.52011	0.000717571	0.129295
																																								chr10	59736002	59650761	2	SLC16A9	348	1.91675	0.000724197	0.338765
																																								chr11	124752238	124747472	2	VSIG2	1472	5.92858	0.000730004	0.712532
																																								chr15	92809798	92617443	2	FAM174B	767	1.4619	0.000730004	0.496257
																																								chr7	72879365	72951440	1	POM121	435	1.88558	0.000730004	0.129643
																																								chr12	93569814	93576745	1	SOCS2	865	3.27178	0.000732016	0.577432
																																								chr20	50267486	50279795	1	SMIM25	532	1.92454	0.000732609	0.257741
																																								chr9	136791379	136810042	1	CCDC183	923	1.7093	0.000737483	0.51309
																																								chr5	32689070	32791724	1	NPR3	132	2.66027	0.000737874	0.503237
																																								chr12	26833198	26336515	2	ITPR2	301	2.11819	0.000753311	0.208783
																																								chr20	56412112	56460387	1	CASS4	570	4.07285	0.000762162	0.232663
																																								chr6	28224886	28233482	1	ZSCAN9	235	1.59416	0.000762162	0.492076
																																								chr6	90296908	89926529	2	BACH2	846	1.07629	0.000781352	0.408982
																																								chr14	93976791	93934153	2	ASB2	609	1.49396	0.000787947	0.360978
																																								chr11	124673798	124697518	1	SPA17	1470	2.95768	0.000796624	0.202193
																																								chr1	205680459	205657851	2	SLC45A3	2078	2.79239	0.000797972	0.243265
																																								chr1	239730465	239703892	2	CHRM3-AS2	2359	2.62858	0.000803012	0.0634698
																																								chr20	64107171	64105820	2	NPBWR2	712	3.0796	0.000804874	0.736132
																																								chr3	41962430	41246607	2	ULK4	255	2.26585	0.000814375	0.332096
																																								chr12	6767475	6747996	2	MLF2	85	2.36318	0.000816686	0.552444
																																								chr2	15942249	15921037	2	MYCNOS	94	2.12767	0.000816686	0.381255
																																								chr13	34942287	35672736	1	NBEA	125	1.04895	0.000824874	0.694841
																																								chr15	94107938	93905405	2	LINC01581	774	1.20443	0.000828237	0.488359
																																								chr2	231592901	231594283	1	TEX44	1452	1.12182	0.00083779	0.321371
																																								chr1	164774641	164769116	2	LOC100505795	1758	1.57998	0.000839743	0.304556
																																								chr20	45363200	45410610	1	SYS1-DBNDD2	453	2.09427	0.000848868	0.316345
																																								chr2	27123789	27130812	1	ABHD1	173	3.70206	0.000858164	0.508305
																																								chr10	119651370	119677819	1	BAG3	857	2.5679	0.000864164	0.331847
																																								chr1	2557031	2549920	2	TNFRSF14-AS1	77	1.13484	0.00087086	0.337008
																																								chr16	11249649	11351762	1	RMI2	255	1.57844	0.00087086	0.374114
																																								chr15	101251932	101175723	2	CHSY1	807	2.31566	0.000873274	0.150769
																																								chr2	72826041	72175984	2	EXOC6B	493	1.14925	0.000873274	0.530922
																																								chr12	57591174	57603418	1	PIP4K2C	680	2.91047	0.000884932	0.77743
																																								chr14	22982642	22971174	2	AJUBA	89	1.71345	0.000898453	0.621552
																																								chr20	45407889	45372563	2	TP53TG5	454	2.27432	0.000898453	0.354285
																																								chr20	64080173	64100643	1	OPRL1	709	2.11826	0.000898453	0.230201
																																								chr21	41167801	41282518	1	BACE2	221	1.00917	0.000899213	0.3295
																																								chr17	58169656	58170579	1	OR4D2	1016	3.10812	0.000901372	0.685667
																																								chr12	6786858	6820808	1	CD4	88	3.07484	0.000905581	0.317512
																																								chr4	143700675	143577302	2	FREM3	749	1.30504	0.000906489	0.428934
																																								chr6	32154373	32150495	2	LOC100507547	403	2.47263	0.000915638	1.18189
																																								chr19	18418864	18434562	1	SSBP4	595	3.01773	0.000922882	0.435956
																																								chr11	128526142	128530389	1	ETS1-AS1	1518	2.81736	0.000926633	0.259269
																																								chr12	94571352	94571231	2	MIR7844	874	1.13349	0.000928199	0.360373
																																								chr16	66873256	66802875	2	NAE1	682	1.14513	0.000952798	0.546018
																																								chr7	27168619	27171915	1	HOXA10-AS	196	4.85411	0.000956786	0.510225
																																								chr8	58659844	58583504	2	NSMAF	377	2.93095	0.000956786	0.174767
																																								chr15	84172490	84182234	1	UBE2Q2L	681	1.74474	0.000958163	0.588207
																																								chr19	58362848	58354357	2	ZNF497	1636	5.4917	0.000960694	0.479002
																																								chr20	63657682	63639705	2	STMN3	684	5.18603	0.000963607	0.311386
																																								chr7	100826820	100867009	1	SLC12A9	676	2.33655	0.000968567	0.460898
																																								chr9	121207800	121332843	1	GSN	639	3.86281	0.000983799	0.117884
																																								chr5	131945698	131806993	2	MEIKIN	611	1.73578	0.00098713	0.220265
																																								chr1	228406840	228393673	2	TRIM11	2269	1.43386	0.000990454	0.199576
																																								chr22	49853842	49890078	1	ZBED4	524	4.38194	0.000991367	0.259878
																																								chr8	28600469	28755599	1	EXTL3	221	1.11073	0.000991367	0.212389
																																								chr17	1717174	1711493	2	MIR22HG	30	3.89581	0.000994003	0.300568
																																								chr22	24593208	24585620	2	LRRC75B	157	2.13501	0.000999673	0.430305
																																								chr1	212624474	212626778	1	FAM71A	2155	2.91052	0.00100435	0.666536
																																								chr1	33256545	33300719	1	ZNF362	549	1.70504	0.00100442	0.134524
																																								chr16	70686066	70661204	2	MTSS1L	787	2.44392	0.00100442	0.344761
																																								chr20	45833745	45823214	2	TNNC2	474	1.11035	0.00100799	0.246333
																																								chr1	86156943	85729233	2	COL24A1	1017	1.26736	0.00101539	0.231404
																																								chr4	25863760	25747427	2	SEL1L3	195	1.9672	0.00102924	0.312359
																																								chr16	89217703	89237071	1	ZNF778	975	2.31246	0.00106467	0.228088
																																								chr20	31870702	31944963	1	TTLL9	266	3.0529	0.00107988	0.349843
																																								chr14	24052000	24069728	1	CARMIL3	122	2.76515	0.00108224	0.405651
																																								chr11	67415361	67425607	1	CARNS1	941	7.29535	0.00110225	0.313412
																																								chr17	48543551	48551250	1	HOXB-AS1	903	7.45301	0.00110225	0.349835
																																								chr7	100307702	100322196	1	SPDYE3	650	6.59241	0.00110225	0.191761
																																								chr16	50742305	50742377	1	MIR3181	568	2.53374	0.00114396	0.434231
																																								chr4	150078274	150257457	1	DCLK2	780	2.08391	0.0011479	0.356088
																																								chr20	49713878	49632945	2	B4GALT5	520	1.73748	0.00115278	0.265906
																																								chr12	122834453	122862960	1	HIP1R	1168	4.23512	0.00117421	0.358504
																																								chr3	177816865	177899224	1	LINC02015	1193	2.74386	0.00118245	0.165432
																																								chr12	52949954	52897187	2	KRT8	517	1.53059	0.00119091	0.279357
																																								chr1	109741038	109733932	2	GSTM3	1179	3.81462	0.0011921	0.33598
																																								chr4	14111968	14140052	1	LINC01085	148	1.79047	0.0011921	0.113833
																																								chr9	134641774	134844843	1	COL5A1	863	1.05382	0.00119296	0.759054
																																								chr3	51974016	51957454	2	PCBP4	472	1.76958	0.00121252	0.620817
																																								chr1	48222685	48248644	1	SLC5A9	786	1.68288	0.00121379	0.207289
																																								chr1	159800511	159816251	1	FCRL6	1672	1.38252	0.00122436	0.324474
																																								chr7	727650	549197	2	PRKAR1B	8	1.05536	0.00123097	0.384319
																																								chr3	195584205	195568702	2	APOD	1357	2.84954	0.00125417	0.369147
																																								chr6	24358052	24171756	2	DCDC2	137	1.17356	0.00126142	0.442028
																																								chr17	9576591	9250471	2	STX8	258	1.94767	0.00126504	0.256958
																																								chr14	30559123	30620063	1	G2E3	175	2.12386	0.0013103	0.202128
																																								chr3	4467281	3781352	2	SUMF1	12	1.28588	0.00131175	0.488337
																																								chr14	50561126	50418501	2	MAP4K5	272	3.34574	0.00131837	0.170426
																																								chr7	143902198	143851375	2	TCAF1	1008	2.48081	0.00131854	0.383442
																																								chr9	101533448	101473171	2	TMEM246	512	1.59419	0.00131854	0.291199
																																								chr4	56681899	56647988	2	HOPX	329	1.92836	0.00133929	0.241008
																																								chr21	36385378	36419015	1	CHAF1B	180	2.97028	0.00134328	0.1095
																																								chr5	75030899	75025346	2	GCNT4	363	1.71764	0.00134328	0.281655
																																								chr10	102854272	102901899	1	BORCS7-ASMT	743	3.27223	0.00135761	0.202847
																																								chr7	151877125	151556111	2	PRKAG2	1092	1.76687	0.00135761	0.316665
																																								chr10	100347124	100364834	1	SCD	687	3.85987	0.00137821	0.478376
																																								chr11	63916844	63911221	2	RCOR2	784	1.88208	0.00138158	0.817948
																																								chr10	102869516	102901899	1	AS3MT	744	3.0499	0.00138915	0.188151
																																								chr7	5592823	5606655	1	FSCN1	66	2.54633	0.00139277	0.623851
																																								chr8	68331491	68303468	2	C8orf34-AS1	429	1.35741	0.00139941	0.380293
																																								chr20	543821	473591	2	CSNK2A1	15	1.73046	0.00141063	0.175649
																																								chr18	596988	650334	1	CLUL1	7	3.02658	0.00141806	0.362132
																																								chr20	45348424	45325288	2	SDC4	451	2.93562	0.00141806	0.283797
																																								chr7	37683843	37951941	1	EPDR1	269	1.6901	0.00141806	0.29609
																																								chr11	17208153	17332211	1	NUCB2	319	2.23738	0.00142266	0.222066
																																								chr16	67237683	67272190	1	SLC9A5	706	1.17545	0.00142507	0.187667
																																								chr13	75635994	75604700	2	LMO7-AS1	341	2.02736	0.00143382	0.296994
																																								chr8	59119208	58805418	2	TOX	378	1.5038	0.0014414	0.302853
																																								chr12	65824131	65966295	1	HMGA2	731	1.72708	0.00144183	0.278392
																																								chr20	45406057	45410610	1	DBNDD2	455	2.55267	0.0014572	0.583357
																																								chr17	74987632	75005800	1	CDR2L	1216	2.34393	0.00145896	0.698751
																																								chr5	10564330	10657816	1	ANKRD33B	85	2.5482	0.00146322	0.371116
																																								chr20	50292720	50314922	1	LINC01270	533	2.10613	0.00146557	0.210036
																																								chr1	60970776	60940239	2	NFIA-AS2	883	1.19741	0.00147823	0.162626
																																								chr9	96655303	96639577	2	PRXL2C	463	2.607	0.00150047	0.302311
																																								chr3	51983409	51961212	2	ABHD14B	473	2.04862	0.00152349	0.455773
																																								chr11	18726230	18704305	2	IGSF22	348	2.27419	0.00152398	0.295462
																																								chr1	56645322	56715335	1	PRKAA2	863	1.52227	0.00153325	0.385319
																																								chr20	49812713	49892242	1	SLC9A8	521	1.85238	0.00153451	0.18899
																																								chr8	144057380	144057321	2	MIR6846	846	1.92985	0.0015549	0.881377
																																								chr8	115809673	115408496	2	TRPS1	650	1.6161	0.00155959	0.24255
																																								chr11	128587558	128458761	2	ETS1	1516	2.16761	0.00156889	0.308136
																																								chr5	133051962	133106449	1	HSPA4	639	2.42375	0.00156889	0.117697
																																								chr14	106850999	106850885	2	MIR5195	850	1.57251	0.00158346	0.372454
																																								chr21	37365790	37517450	1	DYRK1A	189	1.51857	0.00161033	0.146446
																																								chr19	5823802	5828324	1	NRTN	191	1.4959	0.00162774	0.564976
																																								chr20	62642445	62685785	1	SLCO4A1	646	1.3405	0.00168411	0.5046
																																								chr7	26291895	26374329	1	SNX10	179	2.03421	0.00169033	0.123697
																																								chr1	244454377	244640504	1	CATSPERE	2382	1.89026	0.00172525	0.224797
																																								chr17	732412	742972	1	FAM57A	9	4.56263	0.00180371	0.33788
																																								chr11	96506826	96447132	2	JRKL-AS1	1214	2.69772	0.00184586	0.297859
																																								chr19	21496682	21555397	1	ZNF429	658	4.81633	0.00184875	0.13702
																																								chr10	12129637	12169961	1	SEC61A2	82	3.67563	0.00185911	0.26208
																																								chr19	54473264	54465026	2	CDC42EP5	1491	1.90671	0.00186564	0.894369
																																								chr4	8440723	8366282	2	ACOX3	117	3.97043	0.00186666	0.0764418
																																								chr20	3173592	3162617	2	LZTS3	71	2.67069	0.00187268	0.872167
																																								chr19	51692612	51692681	1	MIR99B	1353	3.76562	0.00187569	0.748207
																																								chr19	51692773	51692881	1	MIRLET7E	1354	3.76204	0.00187569	0.747821
																																								chr11	76444923	76553025	1	EMSY	1085	1.02482	0.00187955	0.146303
																																								chr19	708939	748329	1	PALM	20	2.5444	0.00190584	0.29593
																																								chr4	123396795	123403760	1	SPRY1	692	3.38726	0.00191705	0.205494
																																								chr20	50190734	50192689	1	CEBPB	531	3.01126	0.0019197	0.390148
																																								chr5	69502466	69477472	2	LOC101928924	323	3.83545	0.0019197	0.469888
																																								chr7	94907202	95296415	1	PPP1R9A	576	1.56749	0.00192306	0.406201
																																								chr14	22982258	22946228	2	HAUS4	87	1.66553	0.00195542	0.420151
																																								chr4	141212877	140859807	2	RNF150	739	1.53119	0.00196126	0.515295
																																								chr5	95284575	94703741	2	MCTP1	461	1.09882	0.00197504	0.421171
																																								chr3	113532296	113629578	1	SIDT1	755	1.21661	0.00201016	0.115906
																																								chr7	140404043	140426250	1	RAB19	956	2.9132	0.00201016	0.307912
																																								chr1	156816862	156806243	2	SH2D2A	1622	2.60481	0.00201244	0.543221
																																								chr2	66441836	66439088	2	MEIS1-AS2	431	4.07426	0.00202127	0.874729
																																								chr1	153259700	153262122	1	LOR	1488	1.2216	0.00202783	1.38147
																																								chr14	100657250	100672775	1	LINC00523	675	1.23025	0.0020332	0.355586
																																								chr11	1880045	1880147	1	MIR7847	75	2.53623	0.00204322	0.467068
																																								chr14	89954659	89124871	2	FOXN3	565	1.17184	0.00204688	0.344847
																																								chr1	16440672	16460078	1	NECAP2	269	1.24418	0.00206063	0.349781
																																								chr7	149872968	149880698	1	ATP6V0E2	1049	3.02837	0.0020727	0.330372
																																								chr2	208124501	208121607	2	CRYGD	1267	2.95336	0.00207338	0.38861
																																								chr15	48877886	48880183	1	EID1	316	1.01948	0.00207406	0.311869
																																								chr8	6835644	6808517	2	XKR5	28	1.36848	0.00208161	0.241245
																																								chr15	49046563	48988476	2	SECISBP2L	317	1.15669	0.00209462	0.145237
																																								chr14	51096061	50975262	2	TRIM9	279	1.10505	0.00209473	0.228769
																																								chr19	48811029	48795062	2	BCAT2	1203	2.00442	0.00210315	0.244472
																																								chr14	100725705	100738224	1	DLK1	676	1.34814	0.00211214	0.836229
																																								chr11	124936412	124919193	2	HEPACAM	1480	1.41753	0.00214996	0.351807
																																								chr12	93571768	93542463	2	SOCS2-AS1	864	1.27363	0.00217105	0.155277
																																								chr3	194312803	194296465	2	LINC00887	1342	1.39861	0.00217105	0.663317
																																								chr3	168551854	168551949	1	MIR551B	1148	2.46221	0.00218019	0.381508
																																								chr12	63844293	64162221	1	SRGAP1	716	1.71545	0.00219034	0.456669
																																								chr19	49361783	49375116	1	DKKL1	1236	1.66097	0.00219974	0.785857
																																								chr7	142666272	142667718	1	MTRNR2L6	980	2.52791	0.00220224	0.332394
																																								chr18	31498043	31549008	1	DSG2	157	2.90364	0.00220774	0.232936
																																								chr3	127823250	127689062	2	MGLL	884	2.09485	0.00222505	0.192689
																																								chr9	122264603	122331343	1	MRRF	649	1.72073	0.00222505	0.0921687
																																								chr1	101025878	101087268	1	LOC102606465	1127	2.26432	0.00223428	0.0764297
																																								chr16	726936	733847	1	HAGHL	45	2.73668	0.00223494	0.502432
																																								chr15	89087459	89202360	1	ABHD2	714	1.6935	0.00227427	0.0864236
																																								chr2	30231531	30323730	1	LBH	222	1.68546	0.00227452	0.400363
																																								chr2	234951973	235055714	1	SH3BP4	1498	1.35229	0.00227452	0.609369
																																								chr22	17980961	17980868	2	MIR648	29	2.09473	0.00228908	0.293721
																																								chr20	50645471	50662275	1	LOC100506175	539	1.57656	0.00232077	0.185817
																																								chr10	78248740	78551355	1	LINC00856	488	1.07121	0.00232375	0.969323
																																								chr8	120059780	120372036	1	COL14A1	673	1.05885	0.00234233	0.608474
																																								chr20	1392961	1392900	2	MIR6869	32	6.24216	0.00235444	0.352484
																																								chr7	100573820	100572228	2	SAP25	662	5.71952	0.00236184	0.702205
																																								chr12	53079420	53064316	2	SPRYD3	523	4.88772	0.00236616	0.250773
																																								chr6	153131249	153004459	2	RGS17	1170	1.08125	0.00237603	0.505964
																																								chr10	30115494	30012800	2	JCAD	202	1.41798	0.00238178	0.591341
																																								chr4	8269765	8307111	1	HTRA3	116	1.98381	0.00240231	0.338331
																																								chr6	33192499	33162681	2	COL11A2	437	1.06381	0.00241946	0.411709
																																								chr11	57641198	57641286	1	MIR130A	609	1.38185	0.00247564	0.518229
																																								chr19	35704527	35717038	1	ZBTB32	777	1.27731	0.00248042	0.372084
																																								chr1	154155116	153992685	2	NUP210L	1522	2.03671	0.00254647	0.185586
																																								chr20	31485778	31487574	1	LINC00028	254	2.44211	0.00260732	0.812625
																																								chr19	39245129	39243553	2	IFNL3	887	4.039	0.00261615	0.763241
																																								chr4	75902571	75859864	2	PPEF2	431	2.61789	0.00261879	0.304112
																																								chr17	81034881	81029130	2	BAIAP2-DT	1351	1.69602	0.00263173	0.951062
																																								chr16	67151214	67148105	2	B3GNT9	693	1.79153	0.00263345	0.688496
																																								chr4	82374503	82352498	2	HNRNPD	473	1.4805	0.00269249	0.124986
																																								chr19	49362457	49340595	2	TEAD2	1235	1.67694	0.00272481	0.680454
																																								chr1	109656081	109674836	1	GSTM4	1175	6.86265	0.00273701	0.231679
																																								chr12	51346679	51328443	2	CELA1	478	6.89262	0.00273701	0.236584
																																								chr7	130496111	130496204	1	MIR335	890	7.98101	0.00273701	0.505325
																																								chr6	39322968	39314698	2	KCNK16	545	3.05662	0.00274314	0.598289
																																								chr19	15022990	14950034	2	SLC1A6	493	1.57664	0.0027534	0.766678
																																								chr8	23682927	23678693	2	NKX3-1	176	1.02585	0.00277043	1.32604
																																								chr6	25279078	25620530	1	CARMIL1	150	1.4083	0.00278032	0.248482
																																								chr17	7717354	7833744	1	DNAH2	215	1.51852	0.00278068	0.58894
																																								chr1	77979542	78138449	1	GIPC2	984	1.87595	0.00284086	0.299763
																																								chr5	76716043	76735781	1	F2R	376	3.89149	0.00285704	0.14644
																																								chr2	98444854	98594390	1	INPP4A	663	1.70447	0.00286347	0.0943193
																																								chr22	50012659	49994513	2	IL17REL	529	1.18812	0.00287256	1.34584
																																								chr8	21919671	22006585	1	XPO7	136	3.54928	0.00287256	0.099522
																																								chr19	51693254	51693339	1	MIR125A	1355	3.77542	0.00287948	0.766968
																																								chr4	128809623	128875224	1	JADE1	706	3.1238	0.00288615	0.184151
																																								chr6	7726797	7881422	1	BMP6	61	1.20963	0.00291459	0.471345
																																								chr10	12196144	12165325	2	NUDT5	84	3.6514	0.00292375	0.182703
																																								chr12	123533718	123470054	2	RILPL1	1184	2.23685	0.00292375	0.316153
																																								chr20	776015	760080	2	SLC52A3	19	1.0694	0.00292375	0.419558
																																								chr9	136545862	136494444	2	NOTCH1	904	3.22918	0.00292375	0.180534
																																								chr11	72793681	72754729	2	STARD10	1033	3.7923	0.00302464	0.24189
																																								chr17	78231310	78240987	1	TMEM235	1310	1.413	0.00302464	0.475299
																																								chr5	79069717	79089466	1	BHMT2	394	1.3277	0.00306836	0.198361
																																								chr14	104821201	104823718	1	LINC00638	822	1.23973	0.00308328	0.579542
																																								chr1	204369719	204368431	2	LINC00628	2058	1.16489	0.00309981	0.401382
																																								chr13	75549773	75859870	1	LMO7	340	1.09936	0.00312104	0.233225
																																								chr14	73644875	73703732	1	DNAL1	463	2.65402	0.00312104	0.0913514
																																								chr6	33208495	33212722	1	RING1	442	1.8736	0.00312519	0.472285
																																								chr1	35719472	35713875	2	C1orf216	576	1.3605	0.00313162	0.549414
																																								chr17	81165507	81183164	1	PVALEF	1357	1.09942	0.00313775	0.415777
																																								chr7	100586153	100572232	2	LRCH4	663	3.33149	0.00315379	0.416149
																																								chr14	23630115	23645639	1	DHRS2	118	1.29569	0.00316141	0.198381
																																								chr14	75902136	76084585	1	IFT43	506	1.57634	0.00317429	0.0902068
																																								chr1	47179250	47180339	1	LINC00853	776	3.07923	0.0031954	0.819215
																																								chr6	35776594	35779552	1	CLPSL2	501	1.59749	0.0032107	0.484805
																																								chr16	3012456	3014505	1	CLDN9	161	1.99961	0.00321856	0.526516
																																								chr15	73994622	73978923	2	STOML1	546	2.96397	0.00322222	0.278022
																																								chr12	54549350	54579239	1	PDE1B	580	2.54734	0.00322873	0.343588
																																								chr16	726954	722582	2	CCDC78	46	2.87918	0.00323475	0.531526
																																								chr1	228208130	228378876	1	OBSCN	2267	1.93272	0.00323907	0.682789
																																								chr16	67247658	67229387	2	FHOD1	705	1.0706	0.00323907	0.177084
																																								chr16	87392142	87326987	2	FBXO31	934	2.23009	0.00323907	0.238747
																																								chr7	101815904	102283957	1	CUX1	702	1.0014	0.00323907	0.154404
																																								chr1	66628415	66628525	1	MIR3117	920	2.58067	0.00324318	0.247078
																																								chr14	96392111	96489427	1	AK7	647	1.0668	0.0032445	0.204116
																																								chr9	127611760	127692936	1	STXBP1	716	2.94268	0.0032445	0.442078
																																								chr19	45645629	45606994	2	EML2	1096	2.58996	0.00324498	0.240446
																																								chr22	38398522	38291367	2	TPTEP2-CSNK1E	348	1.6446	0.00325134	0.238817
																																								chr21	39445855	39515506	1	SH3BGR	209	2.34359	0.00325567	0.102767
																																								chr9	129620776	129612225	2	C9orf50	781	3.07121	0.00325869	0.386789
																																								chr5	53560633	53683340	1	NDUFS4	230	2.20937	0.00325956	0.148767
																																								chr9	136748528	136741881	2	LCN6	918	3.37331	0.0032623	0.679333
																																								chr14	24398786	24419288	1	NYNRIN	154	2.8253	0.00326725	0.401538
																																								chr9	128203352	128255248	1	DNM1	742	2.10689	0.00334151	0.297797
																																								chr12	94650562	94567124	2	TMCC3	873	1.00983	0.00334696	0.259371
																																								chr6	46793390	46839782	1	MEP1A	654	1.70301	0.00335311	0.137853
																																								chr1	228457873	228456979	2	HIST3H2A	2274	1.32536	0.00340334	0.304393
																																								chr14	70359731	70325081	2	COX16	432	1.32388	0.00340418	0.110273
																																								chr1	209428820	209432838	1	MIR205HG	2120	1.77833	0.00343795	0.410378
																																								chr6	37819499	38154624	1	ZFAND3	536	1.34969	0.00347188	0.248207
																																								chr17	16492153	16441577	2	LRRC75A	325	2.36254	0.00348919	0.405275
																																								chr5	60844389	60751791	2	ELOVL7	276	2.24261	0.00351764	0.277765
																																								chr2	183038858	182909115	2	NCKAP1	1118	1.14731	0.0035371	0.49395
																																								chr4	83535914	83605875	1	GPAT3	491	1.14327	0.00356195	0.189787
																																								chr16	2429394	2458854	1	CCNF	133	1.10959	0.00360983	0.135592
																																								chr16	21303083	21238874	2	CRYM	346	1.32759	0.00362806	0.657823
																																								chr20	63574239	63558086	2	HELZ2	681	1.19056	0.00364933	0.838328
																																								chr13	52012398	52029664	1	ALG11	274	4.49341	0.00366192	0.175522
																																								chr1	92832025	92841924	1	RPL5	1062	4.52423	0.00368639	0.111733
																																								chr3	151085697	151437072	1	MED12L	1060	1.49208	0.00368639	0.258229
																																								chr16	21300849	21318591	1	CRYM-AS1	347	2.35656	0.00368857	0.173201
																																								chr6	4706159	4955551	1	CDYL	41	1.08194	0.00369486	0.206281
																																								chr16	67644919	67657569	1	CARMIL2	718	4.13875	0.00371848	0.240887
																																								chr9	122159819	122144058	2	NDUFA8	645	1.98935	0.0037197	0.268861
																																								chr17	66192084	65635538	2	CEP112	1127	1.22022	0.00372764	0.384719
																																								chr9	33524394	33573009	1	ANKRD18B	157	1.14784	0.00374463	0.453657
																																								chr14	91867536	91779751	2	TC2N	585	2.68808	0.00376054	0.28057
																																								chr1	16073632	16057769	2	FAM131C	262	1.39585	0.00376217	0.808671
																																								chr19	44747705	44760044	1	BCL3	1060	3.72052	0.00377104	0.149269
																																								chr5	149271871	149341802	1	AFAP1L1	867	1.17825	0.00378452	0.275227
																																								chr6	156777374	157210779	1	ARID1B	1181	1.87223	0.00379199	0.218622
																																								chr3	129001629	129040742	1	EFCC1	900	1.57367	0.00387387	0.313641
																																								chr17	63477061	63521848	1	ACE	1083	1.08882	0.00387657	0.324528
																																								chr3	24495282	24117160	2	THRB	159	1.32895	0.00390683	0.445179
																																								chr19	38975910	38941401	2	FBXO17	881	1.54696	0.00390951	0.465032
																																								chr11	2301997	2318200	1	TSPAN32	92	3.18037	0.0039719	0.373843
																																								chr1	21937297	21822245	2	HSPG2	340	1.8907	0.0040429	0.177845
																																								chr16	76355	58059	2	RHBDF1	4	1.3251	0.0040429	0.465936
																																								chr16	89088375	89155846	1	ACSF3	970	1.3032	0.00405709	0.286558
																																								chr11	68312609	68449275	1	LRP5	970	2.01223	0.00407043	0.214912
																																								chr14	103523111	103519659	2	CKB	798	1.15994	0.00412131	0.644032
																																								chr3	33277025	33403662	1	FBXL2	199	1.5265	0.00416641	0.318616
																																								chr21	42403447	42447681	1	UBASH3A	243	2.08201	0.00416838	0.298207
																																								chr1	23194729	23191895	2	HTR1D	362	1.48202	0.00418142	0.781518
																																								chr15	82986153	82848983	2	HOMER2	670	1.49586	0.00419625	0.305544
																																								chr1	247533839	247530132	2	OR2C3	2407	7.19423	0.00419632	0.292062
																																								chr16	78099413	79212667	1	WWOX	853	1.02013	0.00419632	0.538329
																																								chr2	97664217	97703064	1	C2orf92	658	6.24335	0.00419632	0.150118
																																								chr2	196176503	196133566	2	STK17B	1167	5.36457	0.00419632	0.0807229
																																								chr15	89655451	89627977	2	KIF7	724	3.73488	0.00420196	0.435046
																																								chr2	197311173	196967017	2	ANKRD44	1174	1.64576	0.00422093	0.14892
																																								chr1	43705824	43931165	1	ST3GAL3	703	4.19777	0.00425237	0.151175
																																								chr22	50170731	50180294	1	PANX2	532	1.93424	0.00426743	0.721599
																																								chr12	53232980	53210567	2	RARG	529	2.54292	0.0042676	0.372118
																																								chr19	48695971	48705950	1	FUT2	1197	4.35261	0.00431415	0.38345
																																								chr15	48963444	48823735	2	SHC4	315	1.01102	0.00433217	0.289399
																																								chr3	194247648	194257772	1	LINC02037	1341	1.91685	0.00434807	0.347205
																																								chr22	20016808	19969896	2	ARVCF	64	1.86843	0.0043542	0.378285
																																								chr22	38455199	38426327	2	KCNJ4	349	1.12421	0.00435459	0.886992
																																								chr10	88724544	88752786	1	LIPK	556	3.26685	0.00435881	0.110243
																																								chr8	124450820	124453026	1	TRMT12	703	3.35661	0.0043719	0.359022
																																								chr4	94451857	94668227	1	PDLIM5	542	1.48326	0.00440599	0.201901
																																								chr22	23768226	23784316	1	MMP11	137	3.22146	0.00446046	0.343225
																																								chr2	216082955	215996329	2	PECR	1306	2.8323	0.00447332	0.0975602
																																								chr14	59919713	60063559	1	LRRC9	347	1.3095	0.00447531	0.329657
																																								chr3	41194837	41260096	1	CTNNB1	254	2.45269	0.00448675	0.141562
																																								chr7	100539211	100568219	1	AGFG2	661	3.29993	0.00450486	0.168693
																																								chr1	32353454	32364312	1	TSSK3	531	3.72043	0.00451279	0.500928
																																								chr17	40309192	40357643	1	RARA	648	2.77711	0.00451684	0.142243
																																								chr1	108560089	108644900	1	FAM102B	1146	1.0571	0.00453313	0.099014
																																								chr14	93948302	93948226	2	MIR4506	610	1.63425	0.00454217	0.4994
																																								chr13	106535114	106489731	2	EFNB2	483	1.29286	0.00455813	0.503426
																																								chr1	148152322	148102046	2	NBPF11	1355	1.32582	0.00455915	0.434701
																																								chr2	15940564	15947007	1	MYCN	95	1.45448	0.00456824	0.678518
																																								chr14	70641298	70608798	2	LOC101928075	439	2.57982	0.00457691	0.376317
																																								chr6	33200688	33193588	2	RXRB	438	3.40982	0.00458956	0.471315
																																								chr10	88664441	88678814	1	LIPF	555	3.30774	0.00461441	0.116175
																																								chr16	57971116	57882340	2	CNGB1	645	1.14328	0.00461441	0.345952
																																								chr7	138701352	138594285	2	SVOPL	937	3.14658	0.00461441	0.197713
																																								chr22	46044853	46040266	2	LINC00899	493	2.56467	0.00462504	0.27196
																																								chr1	231626815	232041272	1	DISC1	2311	1.89349	0.0046428	0.239058
																																								chr3	51971426	51981199	1	ABHD14A	474	3.31423	0.00465181	0.429193
																																								chr5	612272	653553	1	CEP72	15	3.31602	0.00465181	0.291478
																																								chr9	88535101	88584274	1	NXNL2	383	1.27793	0.00465181	0.613562
																																								chr8	86342738	86478420	1	WWP1	513	2.72474	0.00467932	0.0793795
																																								chr17	47253846	47344292	1	ITGB3	875	1.90832	0.00470075	0.492373
																																								chr13	51804157	51767993	2	DHRS12	270	2.25974	0.00472796	0.332753
																																								chr16	70579895	70660682	1	IL34	786	1.55549	0.00472796	0.131155
																																								chr17	81035122	81117432	1	BAIAP2	1352	1.18114	0.00473381	0.383195
																																								chr3	186930485	187078553	1	ST6GAL1	1295	1.68567	0.00473826	0.101496
																																								chr1	62688368	62454726	2	DOCK7	891	2.80272	0.00475822	0.185185
																																								chr9	96778129	96755865	2	ZNF510	464	2.35783	0.00480115	0.160044
																																								chr8	103141475	103132963	2	BAALC-AS2	616	2.59174	0.00481179	0.290608
																																								chr5	177133025	177300215	1	NSD1	1082	1.36135	0.00483144	0.0732851
																																								chr9	98192640	98120975	2	CORO2A	484	2.84473	0.00483144	0.143293
																																								chr4	2793023	2841098	1	SH3BP2	54	2.17291	0.00486991	0.104667
																																								chr16	8674565	8784575	1	ABAT	237	1.81305	0.00488279	0.109498
																																								chr11	134068925	134152001	1	JAM3	1554	1.93016	0.00490136	0.446422
																																								chr16	3020071	3014712	2	CLDN6	163	1.54984	0.00490285	0.349502
																																								chr7	76627261	76609986	2	POMZP3	489	2.20906	0.00490285	0.173976
																																								chr9	111038458	110873263	2	LPAR1	563	1.31911	0.00490285	0.332593
																																								chr6	138692571	138422043	2	NHSL1	1084	1.4503	0.00491111	0.304699
																																								chr1	247937191	248100922	1	OR2L13	2418	2.37525	0.00492157	0.123647
																																								chr5	115296831	115267188	2	CCDC112	535	1.30379	0.0049588	0.14552
																																								chr17	7404097	7389734	2	TMEM256-PLSCR3	185	2.03689	0.00498679	0.220573
																																								chr17	7404874	7419860	1	NLGN2	186	1.62711	0.00498679	0.212207
																																								chr7	80391453	80312574	2	LOC101927269	504	1.98177	0.00504362	0.191167
																																								chr1	3772788	3775982	1	SMIM1	94	1.89415	0.00510175	0.510231
																																								chr21	32412006	32515397	1	EVA1C	129	1.91506	0.00510608	0.193512
																																								chr1	16212609	16197854	2	ARHGEF19	264	1.72366	0.00512252	0.682954
																																								chr1	204141408	204143009	1	ERLNC1	2053	2.89271	0.00515585	0.472024
																																								chr5	163503114	163519336	1	MAT2B	986	1.52581	0.00525675	0.209064
																																								chr17	4498838	4539035	1	SPNS2	91	2.21286	0.00527423	0.544319
																																								chr11	66546395	66563329	1	ACTN3	914	1.19123	0.00536267	0.294827
																																								chr3	134367862	134367804	2	MIR6827	955	1.19933	0.00539199	1.79515
																																								chr18	44531697	44323436	2	LINC01478	202	1.67213	0.00542275	0.184841
																																								chr2	203706475	203738912	1	CD28	1236	1.51106	0.00542275	0.293871
																																								chr8	42207724	42175233	2	PLAT	304	1.01584	0.00542841	0.207239
																																								chr2	110116566	110083870	2	MALL	749	1.16641	0.00546181	0.436416
																																								chr20	8114453	8968360	1	PLCB1	124	1.26096	0.00546181	0.335612
																																								chr1	155033781	155018520	2	DCST2	1549	6.1211	0.0055105	0.295494
																																								chr10	99659506	99706240	1	ENTPD7	674	5.34698	0.0055105	0.122211
																																								chr17	16353656	16342534	2	CENPV	318	4.9922	0.0055105	0.135195
																																								chr9	69121264	69255208	1	TJP2	300	1.67279	0.00553028	0.118265
																																								chr14	21070872	21016763	2	NDRG2	51	1.57461	0.00553117	0.602303
																																								chr7	74964818	75024798	1	CASTOR2	467	1.68552	0.00553117	0.129508
																																								chr12	25959029	26079892	1	RASSF8	298	2.40394	0.00553711	0.191179
																																								chr19	49157741	49211836	1	TRPM4	1231	1.6433	0.00553711	0.654074
																																								chr1	64745095	64833232	1	RAVER2	908	2.35833	0.0055472	0.126004
																																								chr14	70641204	70581257	2	MED6	438	2.08948	0.00555181	0.35901
																																								chr17	34255285	34257203	1	CCL2	516	5.66417	0.00555181	0.31193
																																								chr3	49198428	49258104	1	CCDC36	399	4.8174	0.00555181	0.228924
																																								chr19	11355386	11365698	1	PLPPR2	368	4.3322	0.00560547	0.275689
																																								chr19	38949855	38915266	2	SARS2	879	2.39693	0.00561006	0.315195
																																								chr7	42932174	42908726	2	C7orf25	292	1.15843	0.00569903	0.149311
																																								chr17	48830988	48865245	1	CALCOCO2	920	2.65928	0.00572342	0.265837
																																								chr1	46176488	46040140	2	PIK3R3	751	1.24252	0.00573957	0.215695
																																								chr1	35641844	35599544	2	PSMB2	575	1.38026	0.00574612	0.306733
																																								chr10	112823490	112827726	1	LOC103344931	803	2.15571	0.00575126	0.327773
																																								chr4	107720452	107590276	2	PAPSS1	607	1.60565	0.0057714	0.145659
																																								chr14	51240162	51257546	1	TMX1	280	2.18745	0.00578889	0.161432
																																								chr1	25023503	25023586	1	MIR4425	398	1.4759	0.00587382	0.451018
																																								chr1	202810954	202812156	1	PCAT6	2026	1.94081	0.00588975	0.514851
																																								chr3	133455776	133429269	2	BFSP2-AS1	945	1.91437	0.00588975	0.144781
																																								chr3	36380344	36548007	1	STAC	205	2.10734	0.00589508	0.324124
																																								chr10	11742366	11764070	1	ECHDC3	77	2.18895	0.00596488	0.226908
																																								chr15	88895626	88877288	2	HAPLN3	712	1.34477	0.00602455	0.416843
																																								chr1	151841877	151850385	1	C2CD4D-AS1	1440	1.92127	0.0061281	1.01172
																																								chr15	39250684	39254845	1	C15orf54	178	1.24616	0.00617956	0.413765
																																								chr1	32465057	32605939	1	ZBTB8A	534	1.16937	0.00620313	0.474932
																																								chr17	35752878	35744511	2	GAS2L2	546	3.35854	0.00626472	0.610962
																																								chr10	114764788	114779903	1	LOC101927692	818	1.7409	0.00629624	0.271544
																																								chr16	90029367	90028908	2	GAS8-AS1	999	2.43753	0.00630455	0.418456
																																								chr1	170085208	169921326	2	KIFAP3	1810	1.58329	0.00636033	0.191446
																																								chr12	124289164	124316024	1	RFLNA	1197	1.53823	0.00636504	0.464773
																																								chr8	63039171	63015079	2	GGH	389	4.01389	0.00640116	0.107331
																																								chr11	72783530	72783592	1	MIR4692	1034	7.33688	0.00640685	0.322624
																																								chr16	741329	729753	2	CIAO3	47	6.31219	0.00640685	0.157554
																																								chr19	48646312	48637942	2	CA11	1195	6.601	0.00640685	0.192918
																																								chr22	30080174	30177075	1	HORMAD2	216	1.00173	0.00640685	0.112926
																																								chr3	142724074	142807888	1	TRPC1	1011	1.38842	0.00640685	0.14241
																																								chr4	73988197	73987038	2	PPBP	413	7.47908	0.00640685	0.356251
																																								chr9	121285530	121280768	2	GSN-AS1	640	5.79384	0.00640685	0.109394
																																								chr9	136519626	136519568	2	MIR4673	905	7.43661	0.00640685	0.345859
																																								chr5	176367946	176368031	1	MIR1271	1064	4.15086	0.00642212	0.634899
																																								chr19	48513189	48485271	2	LMTK3	1188	1.08317	0.00643636	0.762307
																																								chr3	141324213	141449792	1	ZBTB38	1001	2.8268	0.00645919	0.193229
																																								chr3	172523507	172505508	2	TNFSF10	1177	1.66958	0.00649551	0.102715
																																								chr15	42575659	42720981	1	STARD9	250	3.79559	0.00650598	0.251542
																																								chr19	11384342	11377205	2	EPOR	370	3.65235	0.00650598	0.371291
																																								chr13	67372387	67379976	1	LINC00364	320	1.81291	0.0065373	0.10692
																																								chr19	10289981	10296778	1	ICAM5	326	1.30039	0.0065373	0.813813
																																								chr2	180967248	181076478	1	UBE2E3	1107	2.18956	0.00654975	0.150448
																																								chr12	57693955	57721557	1	OS9	685	2.03553	0.00656301	0.153506
																																								chr1	247078811	246945547	2	ZNF670-ZNF695	2396	2.61683	0.0065717	0.157876
																																								chr3	22373193	21412222	2	ZNF385D	149	1.17886	0.00658073	0.526363
																																								chr20	1473842	1442162	2	NSFL1C	33	2.0684	0.00658735	0.0515502
																																								chr1	173207313	173183734	2	TNFSF4	1837	2.85186	0.00661636	0.119703
																																								chr1	67307364	67396900	1	IL12RB2	928	2.77754	0.00663537	0.173223
																																								chr19	15107403	15114988	1	SYDE1	497	4.41211	0.00668273	0.59652
																																								chr22	23768443	23765834	2	CHCHD10	138	3.20266	0.00668472	0.613763
																																								chr22	20017014	20065926	1	TANGO2	65	1.94883	0.00669522	0.342257
																																								chr2	165957570	166301784	1	SCN1A-AS1	996	1.11976	0.0067021	0.251779
																																								chr17	74361946	74356416	2	BTBD17	1193	1.18336	0.00672192	0.612819
																																								chr17	1716523	1738599	1	WDR81	31	2.76616	0.00673203	0.158731
																																								chr1	108200358	108134036	2	SLC25A24	1143	3.22812	0.00674516	0.0970502
																																								chr12	123150015	122983480	2	PITPNM2	1173	2.37272	0.00676931	0.118494
																																								chr19	51181966	51152923	2	LOC101928517	1332	1.60446	0.00676931	0.24101
																																								chr7	74851551	74796144	2	GTF2IRD2	466	2.04344	0.00676931	0.100954
																																								chr10	13099449	13138308	1	OPTN	90	4.07971	0.00680101	0.344213
																																								chr19	15508493	15552317	1	CYP4F22	509	1.20627	0.00684226	0.248711
																																								chr4	167234796	166733384	2	SPOCK3	853	1.308	0.00684226	0.377108
																																								chr5	131796983	131423921	2	RAPGEF6	609	2.80947	0.00685681	0.120072
																																								chr9	127980513	127940579	2	FAM102A	733	2.52542	0.00690839	0.164522
																																								chr3	171106759	171106664	2	MIR569	1171	3.66454	0.0069185	0.266094
																																								chr7	130853720	130928649	1	LINC00513	894	1.94316	0.0069185	0.127612
																																								chr11	10317671	10507579	1	AMPD3	270	1.45485	0.00692376	0.193199
																																								chr17	75721436	75757818	1	ITGB4	1243	1.45124	0.00702793	0.401032
																																								chr21	38956467	38863676	2	LOC400867	199	2.53079	0.0070302	0.134711
																																								chr14	50532509	50633068	1	ATL1	273	2.8782	0.00704718	0.15891
																																								chr8	127079874	127092600	1	PRNCR1	722	2.65817	0.00708321	0.130984
																																								chr3	14124870	14112077	2	CHCHD4	100	2.75069	0.00710215	0.118647
																																								chr20	18567453	18763917	1	DTD1	178	2.18422	0.00711211	0.153253
																																								chr20	50731544	50756795	1	PARD6B	540	1.25593	0.00714652	0.193663
																																								chr7	120858402	120787320	2	TSPAN12	807	1.13376	0.00714652	0.324592
																																								chr2	54723665	54972018	1	EML6	365	1.29967	0.00715019	0.365486
																																								chr8	143017982	143023832	1	LY6E	804	2.97996	0.00715019	0.462837
																																								chr6	43229484	43225629	2	DNPH1	604	2.9602	0.00715908	0.454239
																																								chr1	85133794	85133873	1	MIR4423	1009	2.09397	0.0071874	0.39243
																																								chr6	28399734	28378955	2	ZSCAN12	242	2.01198	0.00724397	0.185984
																																								chr4	141636599	141733987	1	IL15	742	2.01724	0.00732437	0.125791
																																								chr15	41493393	41503551	1	ITPKA	223	1.03518	0.00737482	1.00443
																																								chr4	140257286	140385726	1	SCOC	732	1.23089	0.00739622	0.160169
																																								chr1	2391707	2321253	2	MORN1	71	1.1761	0.00740336	0.190195
																																								chr3	138329886	138261437	2	NME9	976	2.0157	0.00740802	0.211345
																																								chr17	7404137	7402975	2	TMEM256	187	1.73374	0.00741604	0.408858
																																								chr19	18382170	18389176	1	GDF15	592	1.84963	0.00747556	0.197157
																																								chr2	43039547	43027853	2	LINC01819	298	2.34746	0.00750009	0.193691
																																								chr2	120013005	120179119	1	EPB41L5	813	1.06979	0.00753424	0.238775
																																								chr19	5791238	5784005	2	DUS3L	190	2.02822	0.00753985	0.382353
																																								chr3	135965673	136147891	1	PPP2R3A	961	1.3568	0.00756757	0.236657
																																								chr16	89490561	89267627	2	ANKRD11	976	1.45884	0.00757487	0.151638
																																								chr7	100483927	100494799	1	NYAP1	660	1.4409	0.00757553	0.330536
																																								chr2	106887108	106801600	2	ST6GAL2	725	1.57675	0.00787644	0.40158
																																								chr4	183099293	183320777	1	WWC2	903	1.61573	0.00791873	0.520811
																																								chr21	31732075	31671033	2	SCAF4	121	1.46059	0.00792167	0.0810101
																																								chr17	44389505	44372180	2	ITGA2B	823	2.28013	0.00792855	0.513398
																																								chr1	207911402	207880972	2	CD34	2117	2.52424	0.00796709	0.302504
																																								chr2	54456285	54671445	1	SPTBN1	364	1.5189	0.00796709	0.356907
																																								chr5	132295271	132191838	2	P4HA2	616	1.05734	0.00796709	0.524602
																																								chr5	95391344	95450454	1	FAM81B	462	1.12817	0.00802636	0.0874879
																																								chr1	1173884	1197935	1	TTLL10	23	1.00598	0.00807096	0.847782
																																								chr4	119628991	119494395	2	PDE5A	668	1.07994	0.00807096	0.321954
																																								chr14	92748702	92703807	2	LGMN	593	2.17608	0.00816436	0.336378
																																								chr2	39436637	39665343	1	MAP4K3-DT	282	1.16607	0.00820912	0.224992
																																								chr6	18387350	18468874	1	RNF144B	123	1.54223	0.00821911	0.0700963
																																								chr3	3799437	3847703	1	LRRN1	13	2.16432	0.0082644	0.434998
																																								chr10	132332154	132379918	1	LRRC27	940	1.98569	0.00827746	0.181888
																																								chr5	36876759	37066413	1	NIPBL	160	2.17778	0.00836768	0.117733
																																								chr3	160225299	159913400	2	IL12A-AS1	1115	1.2026	0.00841614	0.397309
																																								chr15	52709817	52581317	2	FAM214A	355	1.93173	0.00844222	0.133719
																																								chr16	27453393	27447669	2	IL21R-AS1	401	5.22276	0.00848534	0.499022
																																								chr22	38201882	38216511	1	MAFF	345	4.52249	0.00851334	0.183103
																																								chr1	94927566	94963270	1	LOC729970	1084	1.62224	0.00856425	0.297297
																																								chr2	219229717	219219380	2	ATG9A	1367	4.46108	0.00857568	0.154396
																																								chr5	176361968	176346061	2	KIAA1191	1062	4.68185	0.00857568	0.2225
																																								chr12	10674318	10618939	2	STYK1	183	1.8999	0.00862361	0.174817
																																								chr1	32650903	32600172	2	ZBTB8OS	536	1.37354	0.00863702	0.0751947
																																								chr8	11769639	11787346	1	NEIL2	80	4.05576	0.00863702	0.226297
																																								chr11	122882528	122959798	1	JHY	1434	1.93874	0.00866651	0.196283
																																								chr1	65002489	64972225	2	LINC01359	910	3.88452	0.00868743	0.153811
																																								chr10	19816239	20289856	1	PLXDC2	137	1.20657	0.00870844	0.185582
																																								chr14	75981191	75958099	2	TGFB3	507	3.08862	0.00870844	0.1366
																																								chr7	36389806	36453791	1	ANLN	263	3.44992	0.00870844	0.0681185
																																								chr16	4314761	4339597	1	GLIS2	202	1.24003	0.00871472	0.423432
																																								chr17	1714005	1713895	2	MIR22	32	3.39326	0.00873156	0.338829
																																								chr5	132257671	132273454	1	PDLIM4	617	1.29231	0.00875028	0.457
																																								chr7	1082208	1093815	1	GPER1	20	1.92627	0.00881581	0.167936
																																								chr10	18140677	18541869	1	CACNB2	132	1.21981	0.00883216	0.472627
																																								chr9	19409059	19452020	1	ACER2	80	1.10271	0.00884513	0.101618
																																								chr7	2512529	2529177	1	LFNG	41	2.33877	0.00891832	0.282536
																																								chr4	170091699	170060222	2	AADAT	865	1.7209	0.0089277	0.425114
																																								chr18	79395856	79529325	1	NFATC1	374	1.18859	0.00895644	0.445554
																																								chr21	36990236	36750888	2	HLCS	183	1.77497	0.00895856	0.36591
																																								chr19	3094410	3124004	1	GNA11	114	2.26203	0.00899906	0.531074
																																								chr14	91060608	90847862	2	RPS6KA5	578	1.10843	0.00908203	0.0878153
																																								chr19	39248856	39246314	2	IFNL4	888	3.43087	0.00911797	0.596217
																																								chr17	28357581	28381697	1	TMEM199	423	2.84785	0.00915807	0.31895
																																								chr13	50909678	50973745	1	RNASEH2B	261	3.26932	0.00927288	0.135685
																																								chr5	74865893	74867854	1	LOC441086	362	1.46947	0.00933409	0.334615
																																								chr6	108848416	108974472	1	ARMC2	907	1.80555	0.00934896	0.0941968
																																								chr6	145964423	145864245	2	SHPRH	1122	2.6283	0.00934896	0.181508
																																								chr17	81451188	81451104	2	MIR3186	1367	1.60166	0.00936066	0.410721
																																								chr4	145938635	145757627	2	ZNF827	764	1.47148	0.00936066	0.234528
																																								chr5	144170714	144158159	2	YIPF5	833	1.15156	0.00946235	0.163257
																																								chr15	89815401	89784889	2	ANPEP	730	2.88944	0.00948954	0.270307
																																								chr18	68715209	69055189	1	CCDC102B	330	1.47386	0.00953452	0.18253
																																								chr1	54413479	54225432	2	SSBP3	845	2.38981	0.00955878	0.205725
																																								chr13	32031300	32299122	1	FRY	112	1.75314	0.00955878	0.0937228
																																								chr1	27604431	27534035	2	AHDC1	456	2.11167	0.00957972	0.185526
																																								chr4	185209504	185159665	2	CFAP97	929	2.55791	0.00963805	0.192273
																																								chr21	34745757	34784886	1	LINC01426	167	1.12343	0.00964894	0.243147
																																								chr6	29587455	29589038	1	OR2H2	270	1.13639	0.00964894	0.30349
																																								chr21	38805307	38824955	1	ETS2	198	4.29258	0.00966903	0.107289
																																								chr21	42108534	42102134	2	UMODL1-AS1	237	2.54031	0.00968244	0.204554
																																								chr6	131628229	131573966	2	MED23	1021	3.64403	0.00968804	0.117763
																																								chr2	74421591	74414176	2	C2orf81	523	2.29399	0.00976273	0.314729
																																								chr19	48898733	48880965	2	TULP2	1207	3.75368	0.00983175	0.238464
																																								chr1	1421769	1418420	2	ANKRD65	45	2.78685	0.00985945	0.8949
																																								chr12	6636447	6618835	2	LPAR5	79	5.29675	0.00985945	0.0769237
																																								chr2	170408564	170332085	2	MYO3B-AS1	1025	1.16366	0.00985945	0.4796
																																								chr8	124040782	123984138	2	FER1L6-AS1	699	6.33425	0.00985945	0.160012
																																								chr8	142681968	142657460	2	JRK	791	6.65677	0.00985945	0.2006
																																								chr8	143572971	143566187	2	MROH6	819	7.00848	0.00985945	0.256536
																																								chr9	136327323	136322303	2	DKFZP434A062	894	7.13182	0.00985945	0.27961
																																								chr15	100919215	101078254	1	LRRK1	806	1.05322	0.00990924	0.346052
																																								chr11	507300	494512	2	RNH1	20	4.28878	0.00990941	0.341235
																																								chr14	81450157	81441987	2	LINC02308	547	2.55915	0.00992615	0.453032
																																								chr5	57482809	57480016	2	ACTBL2	263	1.58831	0.00994112	0.226456
																																								chr19	55580845	55576770	2	ZNF579	1546	2.5252	0.00994372	0.158952
																																								chr7	129055173	128954180	2	TNPO3	868	3.23227	0.00994372	0.103805
																																								chr10	75742740	75743755	1	LOC105378367	479	2.62516	0.00994391	0.146221
																																								chr15	33310659	33303657	2	LOC101928134	144	1.02687	0.00994969	0.679292
																																								chr16	75608445	75536744	2	TMEM231	839	3.96441	0.00999364	0.267384
																																								chr8	22544986	22575788	1	SORBS3	154	2.12205	0.0101803	0.33443
																																								chr16	70113626	70162537	1	PDPR	772	3.90002	0.010189	0.205295
																																								chr6	149217926	149411613	1	TAB2	1135	2.03988	0.0102333	0.140638
																																								chr20	62407285	62388632	2	CABLES2	639	3.30242	0.0102654	0.267484
																																								chr1	24745357	24844324	1	CLIC4	395	1.08755	0.0102946	0.0893172
																																								chr9	99819889	99585786	2	LOC101928438	495	1.05823	0.0103271	0.257223
																																								chr12	123081384	123084744	1	PITPNM2-AS1	1175	1.19523	0.0103273	0.0803775
																																								chr5	132073790	132076170	1	CSF2	614	1.27438	0.0103273	1.05388
																																								chr1	59814786	59876378	1	HOOK1	878	1.99912	0.0103403	0.175345
																																								chr15	83067335	83067415	1	MIR4515	674	2.13043	0.0103464	0.158145
																																								chr16	3577400	3539033	2	NLRC3	192	2.84559	0.0104598	0.189765
																																								chr17	58325450	58415766	1	TSPOAP1-AS1	1022	2.28191	0.0104598	0.446643
																																								chr4	2963608	3040747	1	GRK4	59	2.19216	0.0104896	0.137785
																																								chr9	95065350	95065446	1	MIR6081	447	2.02096	0.0104896	0.256837
																																								chr4	168318807	168216293	2	DDX60	855	2.55925	0.0105175	0.0614699
																																								chr1	167630093	167706249	1	RCSD1	1780	3.43941	0.0105407	0.128761
																																								chr1	236348262	236484914	1	EDARADD	2346	2.24777	0.0105633	0.227815
																																								chr17	42063057	42025576	2	ZNF385C	735	1.50888	0.0105685	0.304777
																																								chr1	169460669	169394870	2	CCDC181	1801	2.16279	0.0106356	0.130026
																																								chr13	40666597	40555667	2	FOXO1	160	1.6892	0.0106733	0.221333
																																								chr6	47477789	47627263	1	CD2AP	659	1.68172	0.0106733	0.115775
																																								chr10	45594906	45454585	2	2025-03-08	276	1.99018	0.0106833	0.136412
																																								chr4	78645903	78682699	1	LINC01094	457	1.1117	0.0107148	0.0358815
																																								chr11	7020368	6999318	2	ZNF214	220	2.55227	0.0107213	0.255442
																																								chr3	186856123	186851886	2	ADIPOQ-AS1	1294	3.19939	0.0107571	0.309068
																																								chr5	76952713	76981158	1	CRHBP	379	2.83547	0.0107771	0.245189
																																								chr12	123971845	124088594	1	ZNF664	1195	2.84002	0.010786	0.216984
																																								chr5	180015402	180015292	2	MIR340	1135	1.98801	0.010786	0.131598
																																								chr1	23484568	23428563	2	ASAP3	368	1.04119	0.0108349	0.528267
																																								chr1	47314147	47250139	2	STIL	779	2.04459	0.0108349	0.0778253
																																								chr1	221336296	221330080	2	C1orf140	2202	1.27381	0.0108502	0.198026
																																								chr4	74365143	74388751	1	EREG	419	1.98689	0.0108511	0.0912952
																																								chr6	26538405	26546254	1	HMGN4	198	1.71518	0.0108511	0.117319
																																								chr20	31637888	31645006	1	COX4I2	259	1.13135	0.0108757	0.126918
																																								chr1	202889135	202878957	2	RABIF	2027	2.18937	0.0109089	0.202159
																																								chr11	124039010	124038066	2	OR10G7	1455	1.55089	0.0109343	0.175833
																																								chr7	65982314	65960684	2	GUSB	414	1.73198	0.0110581	0.0847892
																																								chr14	104924816	104937790	1	PLD4	824	1.71163	0.0111734	0.582585
																																								chr4	56049073	56328625	1	KIAA1211	322	2.1072	0.0111734	0.21954
																																								chr14	76959638	76965802	1	LINC01629	514	1.62044	0.0112198	0.172136
																																								chr17	3557995	3510502	2	TRPV3	72	2.0025	0.0112371	0.256514
																																								chr1	43933320	43937241	1	ARTN	705	1.59156	0.0112531	0.46745
																																								chr6	155455903	155395370	2	NOX3	1179	2.30378	0.0112826	0.154124
																																								chr9	105558130	105641118	1	FKTN	534	1.58464	0.0112904	0.0912791
																																								chr13	21061547	20973032	2	LATS2	24	2.35577	0.0114664	0.0988976
																																								chr2	183117513	183161680	1	NUP35	1120	1.77797	0.0114845	0.143898
																																								chr7	20140453	19918981	2	LOC101927668	135	1.44832	0.0115003	0.118191
																																								chr19	984271	998438	1	WDR18	34	1.75254	0.0116567	0.424729
																																								chr2	9951693	10002277	1	GRHL1	56	1.32485	0.0118805	0.751863
																																								chr9	83623049	83644130	1	IDNK	357	1.32493	0.0119968	0.104074
																																								chr11	30586872	30384493	2	MPPED2	399	1.67193	0.0120097	0.458317
																																								chr16	74774831	74712955	2	FA2H	827	1.22953	0.0120097	0.34995
																																								chr7	83162930	82754013	2	PCLO	512	1.14561	0.0120735	0.305683
																																								chr11	86069882	85957684	2	PICALM	1136	1.54644	0.0120846	0.105267
																																								chr1	154502219	154548147	1	TDRD10	1534	1.46347	0.0121097	0.372897
																																								chr19	2702709	2511219	2	GNG7	100	1.50643	0.0122364	0.150323
																																								chr14	65335183	65335117	2	MIR4708	396	2.46082	0.0122524	0.43107
																																								chr16	18983934	19063942	1	TMC7	315	1.96684	0.0122524	0.562341
																																								chr5	52989326	53094779	1	ITGA2	226	1.73323	0.0122857	0.297002
																																								chr10	17129831	16823964	2	CUBN	118	1.82954	0.0123691	0.2924
																																								chr17	58083415	58095536	1	DYNLL2	1014	1.28398	0.0123797	0.157982
																																								chr1	153113515	153112114	2	SPRR2F	1483	1.0439	0.0124501	0.361054
																																								chr3	114445521	114520132	1	ZBTB20-AS5	770	1.05136	0.0124701	0.0713132
																																								chr7	72447151	71779491	2	CALN1	433	1.61306	0.0125585	0.726179
																																								chr1	170532129	170553446	1	GORAB	1815	1.58864	0.0125814	0.145958
																																								chr10	100373615	100383368	1	OLMALINC	688	2.10377	0.0127762	0.148888
																																								chr2	28394672	28384409	2	FLJ31356	208	1.81249	0.0129098	0.214251
																																								chr10	88802730	88820546	1	LIPM	558	5.84907	0.0130076	0.192335
																																								chr19	42427426	42401507	2	LIPE	998	4.9073	0.013051	0.250709
																																								chr19	46625118	46620468	2	PTGIR	1132	4.57522	0.0131262	0.235538
																																								chr1	66752459	66778787	1	TCTEX1D1	921	1.84668	0.0131859	0.0769317
																																								chr19	44777869	44800634	1	CBLC	1062	3.39364	0.0132138	0.108845
																																								chr19	35528351	35523367	2	SBSN	765	3.86069	0.0132518	0.253052
																																								chr20	50191498	50184598	2	CEBPB-AS1	530	3.73432	0.0132899	0.242966
																																								chr11	10750987	10779743	1	CTR9	276	1.91117	0.0133126	0.125649
																																								chr17	80035848	79932343	2	TBC1D16	1336	1.31987	0.0133126	0.324713
																																								chr17	18551705	18517382	2	CCDC144B	364	3.5705	0.0133665	0.139827
																																								chr5	79236189	79327215	1	JMY	396	1.9671	0.0134278	0.147827
																																								chr2	28310459	28307691	2	LOC100505716	207	1.34838	0.0134592	0.197239
																																								chr19	51415724	51417425	1	LOC100129083	1344	1.52932	0.0134989	0.246506
																																								chr8	38996869	39105144	1	ADAM9	284	1.72663	0.0135269	0.0602892
																																								chr19	58362751	58345178	2	A1BG	1635	1.15834	0.0135993	0.254865
																																								chr12	7129698	7158945	1	CLSTN3	115	2.23525	0.0136214	0.355408
																																								chr1	94927278	94896949	2	CNN3	1083	1.21386	0.0136896	0.308287
																																								chr2	157257598	157314211	1	GALNT5	943	2.13477	0.0137131	0.213048
																																								chr9	68357852	68355189	2	PGM5-AS1	293	2.12606	0.0139212	0.113006
																																								chr13	73054976	73077542	1	KLF5	331	1.83842	0.0139513	0.517307
																																								chr6	144150526	144188370	1	STX11	1117	2.58825	0.0139636	0.104602
																																								chr17	17303335	17347663	1	NT5M	335	2.03088	0.0140986	0.102042
																																								chr4	155666711	155732349	1	GUCY1A1	814	2.44676	0.0140986	0.145143
																																								chr4	79492416	79576460	1	LINC00989	463	1.77795	0.0141064	0.207629
																																								chr17	8339864	8346046	1	ODF4	245	2.04836	0.014154	0.365958
																																								chr6	31197760	31203968	1	HCG27	329	1.82413	0.014154	0.120383
																																								chr17	30576508	30672789	1	SMURF2P1-LRRC37BP1	483	1.67582	0.0142983	0.110865
																																								chr7	150341674	150338317	2	RARRES2	1053	1.70047	0.0142983	1.10393
																																								chr11	110093361	110171841	1	ZC3H12C	1275	1.80966	0.0143093	0.0954337
																																								chr3	197029816	196988621	2	MELTF	1389	1.79654	0.0143661	0.232305
																																								chr11	73646178	73662819	1	PLEKHB1	1042	3.47595	0.0144015	0.402118
																																								chr5	6713007	6757048	1	TENT4A	59	1.68092	0.014507	0.14801
																																								chr19	6465203	6436079	2	SLC25A23	214	2.20693	0.0145495	0.535364
																																								chr6	39314553	39299001	2	KCNK17	544	2.20811	0.0146063	1.05709
																																								chr1	43270936	43164175	2	EBNA1BP2	687	2.03402	0.0147365	0.249886
																																								chr14	21023386	21023314	2	MIR6717	53	1.70322	0.0147643	0.683998
																																								chr11	57649944	57645087	2	YPEL4	611	1.73875	0.0147662	0.727914
																																								chr7	17298622	17346152	1	AHR	123	2.51386	0.0147757	0.0650803
																																								chr6	24356903	24358284	1	KAAG1	138	1.13352	0.0147962	0.516757
																																								chr11	57648992	57661868	1	CLP1	610	1.684	0.0147999	0.502341
																																								chr7	143316126	143352083	1	CLCN1	997	2.34429	0.0148249	0.186143
																																								chr9	68540867	68536580	2	TMEM252	294	2.1314	0.0148594	0.127849
																																								chr17	42536172	42562062	1	NAGLU	750	3.66159	0.0149377	0.179078
																																								chr22	24555503	24609980	1	SNRPD3	155	4.09388	0.0149377	0.224448
																																								chr6	143038077	142966421	2	LINC01277	1105	2.90359	0.0149491	0.1854
																																								chr7	99735102	99684957	2	CYP3A7-CYP3A51P	622	1.01341	0.0149491	0.131466
																																								chr5	76818933	76835315	1	F2RL1	377	3.39571	0.0149558	0.0917469
																																								chr14	23183674	23125295	2	SLC7A8	97	2.09304	0.0149716	0.195719
																																								chr22	38205690	38111495	2	PLA2G6	344	1.37877	0.0150494	0.173966
																																								chr5	150485968	150475531	2	NDST1-AS1	892	3.26103	0.0151269	0.159767
																																								chr1	1540453	1535174	2	TMEM240	52	3.09301	0.0151504	0.440105
																																								chr1	108661526	108648290	2	HENMT1	1147	5.21444	0.0151662	0.0725462
																																								chr1	161215234	161220699	1	FCER1G	1722	6.92398	0.0151662	0.241828
																																								chr1	169630193	169588849	2	SELP	1804	5.2712	0.0151662	0.0755382
																																								chr10	88991390	88935074	2	ACTA2	562	5.47262	0.0151662	0.0871566
																																								chr11	118531041	118547280	1	TMEM25	1378	6.74987	0.0151662	0.214106
																																								chr17	48544989	48542655	2	HOXB2	904	7.40296	0.0151662	0.33784
																																								chr19	6737925	6751526	1	TRIP10	223	7.04993	0.0151662	0.264072
																																								chr21	41185239	41175231	2	PLAC4	222	1.5271	0.0151662	0.296102
																																								chr7	133253073	134065759	1	EXOC4	906	1.31264	0.0151662	0.392195
																																								chr7	141708353	141731271	1	WEE2	967	5.82015	0.0151662	0.111444
																																								chr9	137277749	137282641	1	TOR4A	968	1.91461	0.0151662	0.325944
																																								chr9	137423350	137434406	1	NOXA1	971	6.2401	0.0151662	0.149777
																																								chr11	66568841	66563463	2	CTSF	915	1.94174	0.0151689	0.465653
																																								chr12	4273772	4305350	1	CCND2	44	2.91609	0.0151689	0.221566
																																								chr5	170861870	171300015	1	RANBP17	1016	1.04825	0.015213	0.313857
																																								chr19	11578986	11574660	2	ACP5	381	2.79584	0.0152841	0.137986
																																								chr6	32224067	32194843	2	NOTCH4	412	1.42014	0.0152873	0.129118
																																								chr20	63708864	63740398	1	LIME1	690	3.31329	0.0154108	0.241747
																																								chr21	32587373	32574841	2	TCP10L	130	3.38253	0.0154108	0.147626
																																								chr8	81732903	81701334	2	ZFAND1	495	2.74946	0.0154108	0.157382
																																								chr7	142749468	142763997	1	PRSS1	982	1.75912	0.0156389	0.165187
																																								chr22	37805093	37807436	1	H1F0	328	3.11458	0.015641	0.327773
																																								chr5	10522084	10504996	2	LINC02213	84	2.75563	0.015641	0.115994
																																								chr6	108261260	108211222	2	SNX3	903	1.7142	0.015641	0.0928032
																																								chr6	119149387	118959763	2	FAM184A	975	1.6135	0.0156512	0.320635
																																								chr14	70641787	70675360	1	TTC9	440	1.86703	0.0156853	0.181843
																																								chr17	82273731	82239023	2	CSNK1D	1408	2.47535	0.0157377	0.0849739
																																								chr7	99828013	99866102	1	CYP3A43	625	1.11468	0.0157657	0.287078
																																								chr7	23105758	23177914	1	KLHL7	158	1.62128	0.0157788	0.0833515
																																								chr18	58862600	58986480	1	ZNF532	290	1.29297	0.0157853	0.447028
																																								chr17	29390464	29551904	1	TAOK1	465	2.48771	0.0158283	0.067745
																																								chr10	75409157	75411842	1	LOC101929234	476	1.82744	0.0158657	0.850464
																																								chr7	94509219	94557019	1	CASD1	573	1.34839	0.0158878	0.123131
																																								chr7	48088628	48108733	1	UPP1	354	2.76595	0.0159012	0.278249
																																								chr1	24919416	24919345	2	MIR6731	397	1.42089	0.0159253	0.207456
																																								chr14	21024109	21036276	1	TPPP2	52	1.80873	0.0159382	0.443886
																																								chr19	29715789	29698886	2	C19orf12	695	1.2584	0.015971	0.148345
																																								chr12	79935460	79773563	2	PPP1R12A	807	1.30486	0.0159738	0.117845
																																								chr2	8328419	8007771	2	LINC00299	43	1.15372	0.0160555	0.285548
																																								chr12	52006940	52015889	1	GRASP	485	1.42867	0.016059	0.401052
																																								chr1	15152532	15220480	1	TMEM51	238	1.55109	0.0160931	0.403958
																																								chr12	94834398	94834513	1	MIR492	875	1.0557	0.0161714	0.612014
																																								chr4	183099199	183097017	2	WWC2-AS2	904	1.75285	0.0162196	0.924267
																																								chr15	78565520	78595269	1	CHRNA5	621	1.37661	0.0162766	0.116819
																																								chr8	20953127	20968904	1	LOC102467222	131	1.46991	0.0165511	0.155817
																																								chr21	32772100	32893735	1	C21orf62-AS1	135	1.04917	0.0166307	0.239938
																																								chr11	627143	626431	2	SCT	30	2.20686	0.0166474	0.884393
																																								chr13	19587118	19588350	1	LINC00350	9	1.1067	0.0167409	0.384265
																																								chr2	165957399	166171547	1	LOC102724058	995	1.15669	0.0168721	0.195653
																																								chr4	73069755	73052362	2	COX18	401	1.46576	0.0168991	0.0983655
																																								chr8	80241389	80241473	1	MIR5708	484	2.04545	0.0169313	0.429882
																																								chr7	2844324	2728112	2	GNA12	47	1.94696	0.0170178	0.118938
																																								chr1	227318474	226989865	2	CDC42BPA	2251	1.62008	0.0170391	0.248028
																																								chr22	37952607	38041106	1	POLR2F	338	2.52845	0.017043	0.201335
																																								chr12	70366276	70434292	1	KCNMB4	773	1.1646	0.0170772	0.186783
																																								chr7	151956379	152019934	1	GALNTL5	1094	1.52247	0.0171168	0.229159
																																								chr10	120597949	120600124	1	LINC01561	863	1.7769	0.0171743	0.231265
																																								chr7	26637871	26647305	1	C7orf71	182	1.39565	0.0171743	0.175436
																																								chr1	68496676	68538627	1	DEPDC1-AS1	938	2.19054	0.0171905	0.11093
																																								chr1	184387058	184629020	1	C1orf21	1926	1.48439	0.0172634	0.251741
																																								chr6	31272130	31268749	2	HLA-C	330	1.13813	0.0172634	0.358478
																																								chr8	28490256	28345585	2	ZNF395	217	1.32847	0.0172634	0.313689
																																								chr9	133479137	133471095	2	SLC2A6	848	1.66529	0.0173034	0.213659
																																								chr2	100417656	100391860	2	CHST10	682	1.09961	0.017305	0.0883875
																																								chr6	83859643	83967424	1	CYB5R4	805	2.15171	0.0173078	0.221002
																																								chr8	42152946	42171673	1	AP3M2	303	2.25592	0.0174378	0.208102
																																								chr7	74453790	74602604	1	GTF2IRD1	462	1.13455	0.0174488	0.375347
																																								chr1	115976498	116070054	1	SLC22A15	1264	1.82724	0.017786	0.164807
																																								chr12	65278643	65488244	1	MSRB3	728	2.29208	0.017786	0.154442
																																								chr9	100473113	100577636	1	TMEFF1	504	1.89372	0.017786	0.217628
																																								chr7	149776042	149833979	1	SSPO	1046	1.0468	0.0178103	0.426406
																																								chr9	124777158	124814885	1	OLFML2A	688	1.8564	0.0178486	0.185004
																																								chr1	85276715	85399963	1	LOC646626	1013	1.02461	0.0179143	0.337526
																																								chr1	93448131	93554661	1	FNBP1L	1071	1.11573	0.0179339	0.0826005
																																								chr1	153057537	153056113	2	SPRR2A	1481	1.23849	0.0180987	0.484421
																																								chr2	143091362	143768352	1	ARHGAP15	905	1.07269	0.0183659	0.162293
																																								chr11	5200700	5199735	2	OR51V1	152	2.03468	0.0185004	0.258484
																																								chr19	41627074	41618971	2	CEACAM4	967	1.01718	0.0185004	0.196141
																																								chr10	120851345	120761812	2	WDR11-AS1	864	1.21377	0.0185629	0.295113
																																								chr17	8119047	8095900	2	ALOXE3	230	1.06011	0.0185869	0.511753
																																								chr16	11306527	11306440	2	MIR548H2	261	2.63643	0.0187066	0.44303
																																								chr3	138115818	138061990	2	DZIP1L	972	2.4078	0.0189789	0.18151
																																								chr15	70854159	70829130	2	LARP6	512	1.14145	0.0191331	0.635894
																																								chr5	119452443	119637199	1	HSD17B4	560	1.30942	0.0192744	0.216681
																																								chr1	1574869	1541673	2	SSU72	53	1.02586	0.0192848	0.228032
																																								chr17	3063607	3062669	2	OR1D5	59	1.35307	0.0193113	0.178343
																																								chr7	142855061	142871094	1	EPHB6	983	2.08044	0.0195365	0.325711
																																								chr16	90092072	90056566	2	PRDM7	1000	1.05637	0.0196396	0.109123
																																								chr15	48645849	48408306	2	FBN1	313	2.36143	0.0196875	0.511938
																																								chr7	138981318	138831381	2	KIAA1549	940	1.20441	0.0196875	0.19142
																																								chr15	75023555	75050726	1	PPCDC	576	1.30182	0.0196906	0.123805
																																								chr1	206117699	206109692	2	AVPR1B	2088	2.07733	0.0197081	0.47807
																																								chr1	228165815	228182257	1	IBA57	2265	6.1532	0.0197962	0.311538
																																								chr10	30374441	30309801	2	MTPAP	203	2.54337	0.0197962	0.150054
																																								chr17	50094737	50112152	1	PDK2	950	4.97494	0.0197962	0.194434
																																								chr5	139395713	139390592	2	PROB1	716	5.09683	0.0197962	0.465899
																																								chr6	24494852	24537207	1	ALDH5A1	141	4.62725	0.0197962	0.0865702
																																								chr17	16415542	16437003	1	TRPV2	320	4.91062	0.0198406	0.117361
																																								chr7	100168750	100159244	2	GAL3ST4	645	1.33791	0.0198406	0.503849
																																								chr19	42397128	42408452	1	LOC101930071	996	4.55091	0.019894	0.256484
																																								chr17	43847148	43863629	1	CD300LG	800	1.9767	0.0199288	0.258307
																																								chr7	131110176	130876809	2	LINC-PINT	896	2.58006	0.0199288	0.197855
																																								chr14	31026401	30893799	2	STRN3	179	3.53115	0.01998	0.0742851
																																								chr17	47694081	47712050	1	TBKBP1	880	1.48263	0.01998	0.270408
																																								chr19	32691961	32713796	1	NUDT19	709	4.21972	0.01998	0.145731
																																								chr21	43719094	43762307	1	PDXK	259	1.30698	0.0199929	0.167562
																																								chr3	160225636	160228213	1	C3orf80	1118	2.37763	0.0199929	0.719942
																																								chr12	92929331	92770637	2	EEA1	858	1.75697	0.0200115	0.0968293
																																								chr1	226062678	226071999	1	H3F3A	2241	1.24993	0.0200152	0.124556
																																								chr19	13836659	13836587	2	MIR23A	453	3.83202	0.0200152	0.270572
																																								chr3	52410561	52423641	1	PHF7	492	3.35344	0.0200745	0.098763
																																								chr5	177447699	177438503	2	PRR7-AS1	1092	1.73725	0.0200749	0.247918
																																								chr13	102799049	102841535	1	BIVM	474	3.53783	0.0201259	0.134554
																																								chr1	44843063	44819844	2	PTCH2	731	3.84901	0.0201855	0.165795
																																								chr2	65432637	65310851	2	SPRED2	426	1.58254	0.0202026	0.29898
																																								chr4	78551519	78610451	1	ANXA3	456	2.20946	0.0204922	0.181084
																																								chr20	46432985	46366049	2	ELMO2	491	1.5647	0.0205211	0.177096
																																								chr3	16514026	16313574	2	RFTN1	130	3.22201	0.0206495	0.170131
																																								chr13	46486506	46455135	2	LINC01198	221	1.87608	0.0207529	0.0936164
																																								chr1	154321090	154325325	1	AQP10	1530	1.07305	0.0207854	0.167594
																																								chr2	189583758	189560579	2	SLC40A1	1141	2.5049	0.0209052	0.205044
																																								chr9	3526004	3218297	2	RFX3	17	1.60937	0.0209052	0.154843
																																								chr10	12725353	12725254	2	MIR548Q	88	2.68968	0.0210384	0.218572
																																								chr8	123178960	123210079	1	FAM83A	685	1.01541	0.0210384	0.208653
																																								chr3	173141268	172889358	2	SPATA16	1180	1.59374	0.0210632	0.372835
																																								chr1	1426128	1427787	1	TMEM88B	46	3.07771	0.021219	1.02455
																																								chr4	105474081	105369077	2	PPA2	595	1.73391	0.0212706	0.0919117
																																								chr13	52129078	52037080	2	NEK5	276	2.28502	0.02137	0.121329
																																								chr2	25878516	25733753	2	ASXL2	150	2.06025	0.0213871	0.121813
																																								chr14	32076114	32159728	1	ARHGAP5	188	1.4544	0.0214077	0.130594
																																								chr4	54657918	54740715	1	KIT	311	1.78304	0.0215918	0.175695
																																								chr13	80340951	80335976	2	SPRY2	370	2.35381	0.0217057	0.351867
																																								chr21	42315651	42311667	2	TFF3	239	4.99457	0.0218654	0.205928
																																								chr3	196999460	197004744	1	MELTF-AS1	1390	1.9652	0.0219556	0.168891
																																								chr17	31901765	31860899	2	UTP6	500	1.442	0.02197	0.0765502
																																								chr8	123416350	123319850	2	ATAD2	691	1.74379	0.02197	0.0845081
																																								chr6	35736947	35733867	2	LOC285847	500	2.39455	0.0219854	0.178388
																																								chr7	140479569	140453040	2	MKRN1	957	2.37219	0.0220202	0.132556
																																								chr20	63537370	63528001	2	PTK6	678	2.05441	0.0220545	0.264864
																																								chr8	143368855	143384220	1	RHPN1	813	1.55564	0.02212	0.403235
																																								chr13	44809630	44799503	2	LINC00330	200	1.73161	0.0221553	0.439287
																																								chr8	6745164	6745244	1	MIR4659A	27	3.18297	0.0221683	0.201865
																																								chr14	67819808	68595996	1	RAD51B	416	1.89569	0.0221827	0.288333
																																								chr1	100345025	100520277	1	CDC14A	1120	2.23596	0.0222526	0.125249
																																								chr17	35448837	35435096	2	SLFN13	537	3.04711	0.0222526	0.231769
																																								chr1	46175073	46185958	1	TSPAN1	753	2.96388	0.0222743	0.193466
																																								chr11	61949821	61965515	1	BEST1	716	3.38294	0.0222743	0.253281
																																								chr12	113149858	113159276	1	CFAP73	1053	1.66723	0.0222743	0.436502
																																								chr2	202238608	202206180	2	SUMO1	1222	1.02014	0.0223543	0.136018
																																								chr19	35533412	35545316	1	GAPDHS	766	3.26599	0.022468	0.210958
																																								chr12	13103683	13083560	2	GSG1	230	3.70056	0.0224862	0.0887551
																																								chr8	144317315	144317246	2	MIR6848	861	3.5674	0.0224866	0.547275
																																								chr1	223701593	223776018	1	CAPN2	2217	2.03019	0.0225139	0.221422
																																								chr16	88977204	88874858	2	CBFA2T3	967	1.08476	0.0225178	0.210422
																																								chr10	43628817	43674703	1	ZNF32-AS3	254	1.75015	0.022537	0.364249
																																								chr3	45555394	45686338	1	LIMD1	308	2.34133	0.0225493	0.0861405
																																								chr17	58417582	58352500	2	RNF43	1026	2.42772	0.0225549	0.222944
																																								chr2	99154964	98997261	2	TSGA10	669	2.11276	0.0225587	0.260673
																																								chr10	12130816	12130760	2	MIR548AK	83	2.02997	0.0225901	0.167865
																																								chr12	108857590	108778192	2	SSH1	986	4.01381	0.0225901	0.165506
																																								chr6	25882286	25833066	2	SLC17A3	156	3.1757	0.0225901	0.128319
																																								chr6	33593338	33586106	2	LINC00336	462	2.31488	0.0226321	0.277456
																																								chr2	135531455	135725270	1	R3HDM1	890	3.54972	0.0226336	0.156269
																																								chr11	120210767	120230332	1	OAF	1416	1.28357	0.0226388	0.407434
																																								chr1	206923247	206904386	2	FCMR	2101	2.12206	0.0227548	0.252894
																																								chr7	152025674	152122347	1	GALNT11	1095	3.29534	0.0227548	0.129446
																																								chr5	150846523	150848669	1	IRGM	899	3.73668	0.022766	0.363681
																																								chr6	7107597	7251980	1	RREB1	55	1.55184	0.022766	0.0429558
																																								chr1	42463354	42654664	1	CCDC30	674	2.01294	0.0227963	0.129026
																																								chr1	159780932	159782543	1	DUSP23	1671	2.65555	0.0227963	0.232386
																																								chr12	49707725	49764934	1	TMBIM6	444	1.18502	0.0227963	0.135249
																																								chr1	206772494	206767602	2	IL10	2097	2.86022	0.0228045	0.144512
																																								chr21	39445805	39405844	2	LCA5L	208	2.26947	0.0228045	0.0778876
																																								chr22	20320080	20314276	2	DGCR6L	79	1.04563	0.0228045	0.228016
																																								chr3	197749727	197671393	2	RUBCN	1395	3.10133	0.0228045	0.0966948
																																								chr6	89433170	89633834	1	ANKRD6	840	1.59424	0.0228045	0.170825
																																								chr22	19447691	19330698	2	HIRA	49	3.03413	0.0228484	0.0844498
																																								chr5	74866951	74777574	2	FAM169A	361	1.93889	0.0228484	0.115082
																																								chr8	126558393	126552442	2	FAM84B	719	1.80922	0.0228484	0.344703
																																								chr19	40690972	40665905	2	NUMBL	936	3.17403	0.0228791	0.108765
																																								chr1	110873154	110899928	1	CD53	1200	1.31113	0.022893	0.0493192
																																								chr1	247965233	247966339	1	OR2AK2	2420	5.36849	0.022893	0.0809477
																																								chr1	248021948	248022886	1	OR2L5	2421	5.34571	0.022893	0.0796485
																																								chr11	46846308	46743048	2	CKAP5	501	4.98927	0.022893	0.061773
																																								chr11	118531094	118511911	2	LOC101929089	1376	6.5411	0.022893	0.18499
																																								chr11	122838500	122872639	1	CRTAM	1433	6.12106	0.022893	0.137755
																																								chr12	47753916	47782753	1	SLC48A1	390	1.2189	0.022893	0.0787068
																																								chr14	69398627	69380123	2	ERH	423	4.23496	0.022893	0.0358032
																																								chr14	77458030	77469474	1	AHSA1	529	4.97893	0.022893	0.0613173
																																								chr14	100874495	100874603	1	MIR337	681	8.24499	0.022893	0.607193
																																								chr17	3197519	3198448	1	OR1A2	62	2.27295	0.022893	0.284072
																																								chr17	76736548	76736450	2	MIR636	1288	6.06411	0.022893	0.132345
																																								chr19	663277	647526	2	RNF126	17	5.71271	0.022893	0.103301
																																								chr19	6463777	6467221	1	CRB3	215	2.20134	0.022893	1.02639
																																								chr19	6737603	6729914	2	GPR108	222	7.31477	0.022893	0.317687
																																								chr19	6736778	6736712	2	MIR6791	224	7.88582	0.022893	0.472933
																																								chr2	74555690	74532414	2	LOXL3	540	2.61931	0.022893	0.144946
																																								chr2	113058638	113064748	1	IL36RN	778	1.06352	0.022893	0.172787
																																								chr20	348224	320313	2	NRSN2-AS1	9	3.54717	0.022893	0.304958
																																								chr20	44714844	44728509	1	WISP2	434	6.30289	0.022893	0.156528
																																								chr22	30266840	30262829	2	OSM	218	2.61759	0.022893	0.167032
																																								chr22	30299482	30285117	2	CASTOR1	219	6.15813	0.022893	0.141394
																																								chr3	113947901	113965401	1	ZDHHC23	761	5.69357	0.022893	0.101914
																																								chr3	184361651	184346185	2	CLCN2	1254	6.06352	0.022893	0.132291
																																								chr4	89836408	89841978	1	SNCA-AS1	533	2.89222	0.022893	0.170691
																																								chr5	119268692	119399688	1	TNFAIP8	559	1.70661	0.022893	0.0985904
																																								chr6	57172326	57189833	1	BAG2	727	5.69889	0.022893	0.102297
																																								chr7	5513798	5480451	2	FBXL18	63	2.04831	0.022893	0.156464
																																								chr7	150514830	150521073	1	GIMAP7	1059	5.28854	0.022893	0.0764759
																																								chr9	136746970	136746893	2	MIR6722	919	8.37633	0.022893	0.665255
																																								chr6	138435294	138435213	2	MIR3145	1085	2.40969	0.0229105	0.152241
																																								chr14	88792752	88612431	2	EML5	563	1.44193	0.0230026	0.196265
																																								chr10	79825902	79827602	1	LOC642361	500	1.07238	0.0230487	0.419133
																																								chr9	33166975	33179983	1	B4GALT1-AS1	148	1.48245	0.0232113	0.0988192
																																								chr4	169271105	169094256	2	SH3RF1	859	1.40575	0.0232455	0.133667
																																								chr12	12927726	12984645	1	GPRC5D-AS1	226	2.56486	0.0232843	0.12799
																																								chr19	55545543	55540656	2	SBK3	1545	2.45287	0.0232843	0.222422
																																								chr1	55225641	55225723	1	MIR4422	860	2.3645	0.023415	0.369502
																																								chr1	151146664	151131685	2	SEMA6C	1413	2.48791	0.0235891	0.243404
																																								chr12	48789147	48790535	1	LOC100506125	415	3.35103	0.0235891	0.736946
																																								chr14	65222347	65212893	2	LINC02324	395	1.52672	0.0235891	0.179434
																																								chr11	108467531	108308519	2	C11orf65	1270	1.61616	0.0236078	0.137323
																																								chr9	86354454	86287733	2	TUT7	373	1.45472	0.0236083	0.159132
																																								chr7	98106885	98209633	1	LMTK2	594	1.17739	0.0236265	0.62051
																																								chr11	33774543	33740939	2	FBXO3	424	2.1186	0.0237363	0.106464
																																								chr11	4821386	4822414	1	OR51F2	139	2.41907	0.023755	0.573863
																																								chr13	44576565	44432143	2	TSC22D1	198	2.35253	0.0242114	0.14193
																																								chr9	94726701	95087218	1	C9orf3	445	1.4822	0.0243984	0.31044
																																								chr7	38025695	37905932	2	SFRP4	272	1.90025	0.0245608	0.270129
																																								chr4	16084378	15963076	2	PROM1	161	1.50409	0.0246575	0.15954
																																								chr12	123585115	123575891	2	LOC101927415	1186	2.33211	0.0248424	0.131604
																																								chr11	45804072	45813015	1	SLC35C1	481	1.18324	0.0249797	0.16494
																																								chr1	178725147	178921841	1	RALGPS2	1875	2.0374	0.0250084	0.152416
																																								chr1	54801267	54779712	2	TTC22	853	2.06826	0.025194	0.208169
																																								chr2	207167267	207074137	2	KLF7	1256	2.48353	0.025194	0.0870482
																																								chr3	39467198	39529479	1	MOBP	244	1.23795	0.0253306	0.457565
																																								chr1	159203307	159206500	1	ACKR1	1664	1.34012	0.0254846	0.417277
																																								chr2	73784189	73817147	1	C2orf78	510	1.54793	0.025585	0.303637
																																								chr1	43172149	43254358	1	CFAP57	688	2.45461	0.0256369	0.184693
																																								chr14	24340045	24336021	2	RIPK3	152	1.8333	0.0256951	0.44243
																																								chr3	5122220	5180912	1	ARL8B	20	1.29606	0.0256951	0.0796185
																																								chr9	110337884	110303521	2	TXNDC8	560	3.00411	0.0257673	0.207779
																																								chr8	28505182	28505116	2	MIR4288	220	1.37063	0.0258984	0.199038
																																								chr6	2750966	2663629	2	MYLK4	16	1.51755	0.0259516	0.103859
																																								chr1	247331846	247297412	2	ZNF496	2402	1.71185	0.0259789	0.140377
																																								chr20	63657810	63696253	1	RTEL1	685	1.63669	0.0264355	0.137207
																																								chr16	2025356	2039026	1	SLC9A3R2	107	1.37464	0.0265263	0.705902
																																								chr22	16601887	16698742	1	TPTEP1	7	1.05956	0.0265774	0.29846
																																								chr2	208025560	207828303	2	PLEKHM3	1266	1.42701	0.0266396	0.107871
																																								chr11	626078	616565	2	CDHR5	29	1.08413	0.0266599	0.30395
																																								chr3	197299300	197042560	2	DLG1	1391	1.16512	0.0266599	0.0952027
																																								chr4	48269864	48135783	2	TEC	281	1.09601	0.026679	0.0496606
																																								chr8	132866958	133134903	1	TG	754	1.18878	0.0268412	0.187914
																																								chr1	244048939	244057476	1	ZBTB18	2379	1.1429	0.0269585	0.199042
																																								chr15	62066977	62070917	1	C2CD4A	407	1.24725	0.0270593	0.464848
																																								chr3	168095975	168008677	2	GOLIM4	1147	1.87713	0.0271336	0.0929478
																																								chr9	21239991	21239002	2	IFNA14	97	2.85313	0.0271617	0.467077
																																								chr5	136132845	136188747	1	SMAD5	679	1.29528	0.0274076	0.216695
																																								chr5	147559994	147662009	1	JAKMIP2-AS1	848	1.8374	0.0274578	0.229649
																																								chr7	21428034	21514822	1	SP4	145	2.09446	0.0276877	0.114341
																																								chr1	59296638	59810647	1	FGGY	876	1.21632	0.0276902	0.233295
																																								chr15	34437466	34379068	2	GOLGA8A	156	2.25629	0.0276902	0.18904
																																								chr7	12403941	12330885	2	VWDE	105	1.74172	0.0276902	0.193054
																																								chr19	45639087	45638994	2	MIR330	1098	1.10426	0.0278528	0.39163
																																								chr6	108559835	108684774	1	FOXO3	905	1.86849	0.0280691	0.0996706
																																								chr18	12407896	12432238	1	PRELID3A	80	2.56803	0.0281274	0.184548
																																								chr16	58231157	58283836	1	CCDC113	652	1.11227	0.0281993	0.35657
																																								chr3	40309698	40173145	2	EIF1B-AS1	246	2.18461	0.0282484	0.142333
																																								chr7	87713323	87503633	2	ABCB1	525	1.27554	0.0282956	0.257345
																																								chr5	176365468	176401865	1	ARL10	1063	2.32711	0.0282995	0.215697
																																								chr17	39667981	39670475	1	PNMT	623	1.8731	0.0284831	1.17597
																																								chr11	1902647	1907915	1	LINC01150	76	2.12612	0.028577	0.178922
																																								chr10	4786629	4848062	1	AKR1E2	30	1.29309	0.0288919	0.163305
																																								chr12	7479897	7346685	2	CD163L1	118	1.54726	0.0290455	0.157813
																																								chr5	131171735	131159027	2	HINT1	606	2.96041	0.0293245	0.121912
																																								chr8	97644179	97728770	1	MTDH	576	1.94082	0.029482	0.125514
																																								chr5	96079138	96079212	1	MIR583	473	1.44997	0.0295158	0.13739
																																								chr12	39443390	39293228	2	KIF21A	349	1.55091	0.0295244	0.301843
																																								chr8	143267433	143276931	1	GLI4	809	1.52787	0.0295492	0.651677
																																								chr19	43465660	43460787	2	LYPD3	1016	1.18877	0.0298302	0.152851
																																								chr1	155033824	155050930	1	DCST1	1550	5.14886	0.029839	0.221201
																																								chr3	139480723	139452884	2	RBP2	992	1.485	0.0298736	0.0749117
																																								chr1	156920650	156933094	1	LRRC71	1626	1.18278	0.029878	0.889209
																																								chr5	150904983	150894392	2	ZNF300	900	1.21864	0.0298988	0.121715
																																								chr8	143829859	143816344	2	PUF60	836	4.82796	0.0298988	0.186647
																																								chr19	48900050	48923372	1	NUCB1	1208	4.46746	0.0300798	0.150361
																																								chr21	46605208	46598962	2	S100B	326	3.95847	0.0300798	0.0749498
																																								chr19	40285536	40230317	2	AKT2	923	3.27168	0.0301605	0.0877591
																																								chr7	116159896	115935148	2	TFEC	785	1.06885	0.0301757	0.183713
																																								chr19	12887181	12884423	2	KLF1	429	3.77064	0.0302098	0.245624
																																								chr19	18323274	18306230	2	LSM4	590	3.13377	0.0302098	0.0663876
																																								chr8	119832863	119730775	2	TAF2	670	4.32621	0.0302098	0.164111
																																								chr1	173461362	173417793	2	LOC101928673	1838	2.75011	0.0302698	0.0304096
																																								chr11	5754693	5755729	1	OR52N4	178	3.92147	0.0302698	0.250508
																																								chr19	17334829	17323223	2	ANO8	554	2.40534	0.0302698	0.355787
																																								chr19	18438301	18434388	2	ISYNA1	596	3.90449	0.0302698	0.308546
																																								chr2	219195237	219209651	1	ZFAND2B	1365	3.42051	0.0303616	0.157733
																																								chr2	96760902	96811891	1	CNNM4	646	2.93468	0.0305247	0.0763474
																																								chr2	202265716	202303666	1	NOP58	1223	2.65825	0.0305247	0.0445924
																																								chr5	139293534	138946720	2	SIL1	709	1.36695	0.0305247	0.145723
																																								chr7	6551436	6497462	2	GRID2IP	81	1.08666	0.0305295	0.287954
																																								chr21	38121451	38188016	1	DSCR8	192	1.3497	0.030607	0.307032
																																								chr16	21159441	20933111	2	DNAH3	342	1.19175	0.0306358	0.347355
																																								chr4	2756376	2741648	2	TNIP2	53	1.64943	0.0306358	0.0414418
																																								chr1	159314659	159313670	2	OR10J3	1666	1.95468	0.0306804	0.164932
																																								chr12	56934405	56923154	2	SDR9C7	652	1.58934	0.0306876	0.0689799
																																								chr5	132060529	132063204	1	IL3	613	1.05735	0.0307181	0.432159
																																								chr8	23164030	23135588	2	TNFRSF10D	167	2.20056	0.030921	0.098263
																																								chr2	224402085	224378698	2	FAM124B	1404	1.04788	0.0311072	0.164241
																																								chr7	7640711	8004059	1	UMAD1	94	1.08627	0.0311072	0.161414
																																								chr11	1309769	1310707	1	TOLLIP-AS1	57	1.12755	0.0312119	0.35594
																																								chr11	62270155	62273156	1	SCGB2A2	722	1.76897	0.031236	0.633293
																																								chr1	89272804	89258950	2	GBP5	1039	1.58386	0.0315227	0.0769999
																																								chr4	171186184	171186292	1	MIR6082	869	2.02911	0.0315227	0.190548
																																								chr11	2870033	2872105	1	KCNQ1DN	100	1.49072	0.0316883	1.23545
																																								chr12	22625015	22609228	2	LOC105369691	283	3.55266	0.0317185	0.155604
																																								chr19	15125785	15114984	2	ILVBL	498	3.57647	0.0317185	0.208386
																																								chr15	51952106	52067372	1	MAPK6	347	3.06264	0.0317969	0.0948172
																																								chr1	26529761	26575030	1	RPS6KA1	433	2.00811	0.0318532	0.110062
																																								chr14	23511760	23560778	1	THTPA	113	2.65177	0.0321804	0.122538
																																								chr7	102293103	102293187	1	MIR4285	704	1.35475	0.0322197	0.142586
																																								chr7	39406346	39404598	2	POU6F2-AS1	279	1.43123	0.0322249	0.353404
																																								chr22	22887780	22896107	1	IGLL5	122	1.20161	0.0322944	0.614524
																																								chr10	103967201	104029233	1	SLK	762	2.21702	0.032488	0.0456606
																																								chr17	58488384	58420167	2	HSF5	1027	2.62884	0.032488	0.209442
																																								chr7	44110849	44110912	1	MIR4649	315	3.75598	0.0326677	0.359406
																																								chr15	24954986	25000276	1	SNURF	29	3.23606	0.0327535	0.120008
																																								chr11	104969436	104942866	2	CASP4	1248	4.14122	0.0328284	0.0945582
																																								chr2	86623866	86510424	2	RNF103	603	2.31265	0.0328678	0.0989277
																																								chr6	158168352	158199344	1	GTF2H5	1190	1.91426	0.0328886	0.103773
																																								chr2	96508109	96497643	2	NEURL3	641	1.58109	0.0329046	0.347835
																																								chr15	41921417	41928883	1	EHD4-AS1	236	2.07731	0.0330215	0.0849217
																																								chr19	5839731	5830610	2	FUT6	192	4.55242	0.0330215	0.481004
																																								chr1	42959049	42983358	1	SLC2A1-AS1	685	1.19453	0.0330627	0.238165
																																								chr1	152796751	152798181	1	LCE1D	1470	3.09215	0.0330693	0.335978
																																								chr5	138213343	138187648	2	CDC23	696	1.44665	0.0330693	0.0996526
																																								chr7	134986508	135147963	1	AGBL3	915	2.36211	0.0330693	0.107588
																																								chr15	90717327	90816165	1	BLM	749	3.19121	0.0331606	0.0688434
																																								chr17	3292600	3291635	2	OR3A1	65	3.15403	0.0331606	0.277486
																																								chr19	3585553	3593541	1	GIPC3	127	2.95404	0.0331606	0.167102
																																								chr19	38244035	38292614	1	SPINT2	853	1.42546	0.0332298	0.225938
																																								chr17	7019659	7015822	2	MIR497	158	2.82904	0.0332476	0.238442
																																								chr3	40453329	40313802	2	ENTPD3-AS1	248	1.06802	0.0333055	0.25215
																																								chr8	127203222	127185635	2	CASC19	723	1.74969	0.0333621	0.0818414
																																								chr20	63739861	63743505	1	SLC2A4RG	691	3.22948	0.0333764	0.469797
																																								chr19	17334920	17342735	1	GTPBP3	555	2.91057	0.0335754	0.205327
																																								chr5	122730685	122628952	2	LINC02201	570	1.0065	0.0335754	0.313414
																																								chr1	192575727	192580031	1	RGS1	1952	1.41974	0.0335843	0.196357
																																								chr8	97277964	97273474	2	TSPYL5	575	1.1408	0.0335978	0.331295
																																								chr9	134068535	134030305	2	BRD3	857	1.21695	0.0336122	0.103163
																																								chr19	35449715	35451765	1	FFAR2	762	2.13504	0.0336409	0.104882
																																								chr17	29594054	29573469	2	GIT1	469	2.26547	0.0337571	0.182438
																																								chr1	167721950	167791919	1	MPZL1	1781	1.46883	0.0338529	0.067737
																																								chr4	140524158	140553770	1	ELMOD2	736	2.65388	0.0338529	0.231313
																																								chr8	24294040	24359018	1	ADAM28	179	1.44352	0.0338624	0.0623976
																																								chr11	118925164	118958559	1	UPK2	1388	1.25394	0.033902	0.088245
																																								chr16	30787202	30778449	2	ZNF629	493	2.44716	0.033902	0.102562
																																								chr11	62689899	62686402	2	LRRN4CL	742	1.4995	0.0340046	0.303344
																																								chr7	107563484	107578464	1	DUS4L	752	1.52224	0.0340046	0.0336426
																																								chr2	219222738	219209768	2	ABCB6	1366	2.5787	0.0341425	0.184139
																																								chr1	219173961	219086602	2	LYPLAL1-DT	2184	1.01959	0.0341711	0.147713
																																								chr19	10286967	10288522	1	ICAM4	325	1.97679	0.0342109	0.285894
																																								chr12	123536409	123536534	1	MIR3908	1185	1.8017	0.0342303	0.679948
																																								chr8	103140710	103230305	1	BAALC	617	1.78839	0.034272	0.206259
																																								chr10	75552458	75552553	1	MIR606	478	2.45853	0.0343144	0.140378
																																								chr2	105037983	105099960	1	MRPS9	715	1.63403	0.0343144	0.0705401
																																								chr3	129060767	129062406	1	GP9	901	2.02573	0.0343144	0.346438
																																								chr12	109023089	109088026	1	USP30	990	1.84359	0.0343374	0.228261
																																								chr12	111405948	111451623	1	SH2B3	1030	1.50981	0.0343374	0.0395482
																																								chr9	34179005	34252523	1	UBAP1	166	2.41757	0.0343374	0.113896
																																								chr4	168092515	168187690	1	ANXA10	854	1.76094	0.034424	0.12089
																																								chr16	68238102	68229111	2	ESRP2	742	2.35282	0.034476	0.515679
																																								chr10	21526368	21513478	2	SKIDA1	144	1.45698	0.0346368	0.118872
																																								chr8	124372692	124306189	2	TMEM65	702	1.39124	0.0347251	0.0647812
																																								chr4	151015727	150264531	2	LRBA	781	1.3545	0.0347411	0.316741
																																								chr5	179806398	179838078	1	SQSTM1	1130	2.08392	0.0347761	0.174098
																																								chr17	6755447	6775647	1	XAF1	149	1.4739	0.0348871	0.220048
																																								chr1	45326905	45328533	1	HPDL	737	6.9168	0.0349294	0.240616
																																								chr1	88891944	88852932	2	GTF2B	1031	5.15923	0.0349294	0.069747
																																								chr1	109616104	109632051	1	AMPD2	1174	4.81905	0.0349294	0.0546746
																																								chr1	161089599	161070995	2	NECTIN4	1711	6.36128	0.0349294	0.163076
																																								chr14	23568070	23559565	2	AP1G2	116	6.39257	0.0349294	0.166697
																																								chr15	50182196	50236395	1	SLC27A2	325	5.61748	0.0349294	0.0965743
																																								chr15	99257539	99257670	1	HSP90B2P	795	6.25673	0.0349294	0.151536
																																								chr17	7548891	7557890	1	TNFSF12	196	6.21938	0.0349294	0.147613
																																								chr19	18386562	18386634	1	MIR3189	593	1.89287	0.0349294	0.304974
																																								chr19	41364173	41354421	2	B9D2	959	6.05465	0.0349294	0.131468
																																								chr19	42255157	42247572	2	ERF	988	7.41263	0.0349294	0.340125
																																								chr5	160474402	160474483	1	MIR3142	973	6.72943	0.0349294	0.211066
																																								chr6	33420070	33457541	1	SYNGAP1	457	5.39098	0.0349294	0.082251
																																								chr7	100082548	100064033	2	ZNF3	632	6.36086	0.0349294	0.163028
																																								chr8	70608577	70663279	1	LACTB2-AS1	439	5.41731	0.0349294	0.0838032
																																								chr8	142670308	142682724	1	PSCA	792	6.42923	0.0349294	0.171038
																																								chr9	128393510	128392007	2	MIR219A2	751	6.8738	0.0349294	0.233492
																																								chr6	152697895	152724567	1	MYCT1	1166	1.3045	0.0349471	0.201729
																																								chr15	41621224	41773081	1	MGA	227	1.40353	0.035047	0.101022
																																								chr3	32238679	32370325	1	CMTM8	187	1.21253	0.035091	0.225257
																																								chr6	132552693	132553721	1	TAAR8	1033	1.3632	0.0351429	0.453147
																																								chr9	133739955	133663560	2	SARDH	854	1.31742	0.0351749	0.419114
																																								chr9	136996803	136994635	2	CLIC3	939	1.17039	0.03533	0.686761
																																								chr7	128241284	128257628	1	LEP	852	1.34858	0.0353351	0.217122
																																								chr9	68546589	68543541	2	LINC01506	295	1.92874	0.0354941	0.238153
																																								chr14	103562962	103607523	1	APOPT1	802	1.22147	0.0356357	0.113054
																																								chr2	43676322	43675151	2	C1GALT1C1L	303	1.25809	0.0356654	0.459868
																																								chr1	224257141	224257004	2	MIR320B2	2224	1.53449	0.035914	0.146233
																																								chr12	48813794	48828941	1	CACNB3	416	2.7172	0.036113	0.514385
																																								chr9	33677268	33688011	1	PTENP1-AS	158	1.3463	0.0361682	0.187992
																																								chr21	44262216	44246339	2	DNMT3L	265	1.01164	0.0370854	0.352371
																																								chr4	41256413	41268455	1	UCHL1	249	1.46565	0.0371614	0.449729
																																								chr12	6700800	6693792	2	PIANP	83	1.15242	0.0373286	0.706516
																																								chr17	7012349	6876635	2	ALOX12-AS1	152	1.16693	0.037343	0.320488
																																								chr5	88883328	89075331	1	MEF2C-AS1	442	1.53068	0.0374874	0.200098
																																								chr20	10674107	10637684	2	JAG1	136	1.68546	0.0375974	0.308775
																																								chr13	52012125	51932673	2	ATP7B	273	1.73398	0.0376448	0.177608
																																								chr18	62325287	62391292	1	TNFRSF11A	304	1.59774	0.0376924	0.283685
																																								chr4	127781821	127840733	1	HSPA4L	699	1.1024	0.0383106	0.181442
																																								chr17	30824776	30772363	2	CRLF3	484	2.22211	0.0383446	0.0929317
																																								chr16	14021077	14018880	2	LINC02186	278	2.16525	0.0383676	0.450153
																																								chr22	31064105	31104624	1	SMTN	240	1.7363	0.038405	0.152167
																																								chr7	129502479	129512932	1	SMKR1	873	1.04957	0.038405	0.279462
																																								chr4	182917936	182890060	2	DCTD	902	1.13101	0.0385338	0.166333
																																								chr17	58328760	58301231	2	TSPOAP1	1021	2.15942	0.0385831	0.369655
																																								chr2	30346659	30352431	1	LINC01936	223	1.19967	0.0386661	0.253721
																																								chr10	87342612	87203875	2	NUTM2A-AS1	543	1.58308	0.0386888	0.263319
																																								chr17	81947233	81939645	2	MYADML2	1394	2.3463	0.0390588	0.24703
																																								chr15	43302255	43276280	2	TGM7	258	1.2669	0.0391642	0.268629
																																								chr12	48328980	48330279	1	H1FNT	401	1.42502	0.0393062	0.279321
																																								chr20	46550574	46540946	2	OCSTAMP	493	2.13055	0.0394716	0.531538
																																								chr8	140732676	140732565	2	MIR151A	777	2.16128	0.0395357	0.201518
																																								chr5	138178986	138139766	2	BRD8	694	2.76308	0.0395889	0.240209
																																								chr19	1238027	1228287	2	CBARP	44	1.13864	0.0401415	0.404162
																																								chr11	108665025	108940930	1	DDX10	1273	1.0818	0.0401755	0.132161
																																								chr17	83079691	83095119	1	METRNL	1426	1.17495	0.040398	0.680964
																																								chr9	131276547	131258076	2	FAM78A	807	1.75916	0.0404066	0.337972
																																								chr13	114132611	113977783	2	RASA3	553	1.15465	0.0405562	0.218612
																																								chr8	29263124	29067279	2	KIF13B	225	1.53271	0.0406218	0.175259
																																								chr11	95025258	95027596	1	KDM4E	1201	1.26175	0.0406453	0.365295
																																								chr2	166888487	167259753	1	XIRP2	1000	1.17491	0.0406453	0.143691
																																								chr4	169612629	169393275	2	NEK1	860	2.0738	0.0406453	0.170191
																																								chr9	100442271	100577636	1	MSANTD3-TMEFF1	503	1.56267	0.0407349	0.196295
																																								chr2	160062610	159932006	2	PLA2R1	963	1.17759	0.0411104	0.175241
																																								chr12	25250936	25204789	2	KRAS	295	2.63239	0.0411456	0.0867068
																																								chr15	99733561	99715697	2	LYSMD4	797	1.32748	0.0412617	0.095265
																																								chr1	74733408	74705482	2	CRYZ	960	1.92927	0.0413017	0.111245
																																								chr2	158456753	158171081	2	CCDC148	950	1.34772	0.0413531	0.207711
																																								chr7	80369575	80679277	1	CD36	505	1.11579	0.0413531	0.197558
																																								chr5	100535305	100586741	1	FAM174A	486	1.61534	0.0414618	0.160478
																																								chr22	19566839	19565203	2	LINC00895	55	1.23388	0.0414718	0.27506
																																								chr1	233295713	232983435	2	PCNX2	2317	1.39572	0.041504	0.173052
																																								chr7	16421322	16087527	2	ISPD	114	1.32448	0.0416881	0.258239
																																								chr2	54330034	54383742	1	C2orf73	363	1.74663	0.0419801	0.358042
																																								chr1	86914648	87109998	1	HS2ST1	1025	3.25831	0.0423832	0.184432
																																								chr1	73306170	73355253	1	LINC01360	953	1.84661	0.0423997	0.128116
																																								chr5	177474401	177456608	2	DBN1	1094	2.72292	0.0425458	0.319127
																																								chr1	2212720	2184461	2	FAAP20	69	2.67282	0.0426379	0.316255
																																								chr2	219001739	219001628	2	MIR375	1357	1.08793	0.0426379	1.15908
																																								chr12	13044284	13142521	1	FAM234B	229	2.28635	0.0430773	0.0939338
																																								chr1	85201046	85156873	2	SYDE2	1010	2.10608	0.0431833	0.168924
																																								chr2	68952970	68945232	2	GKN2	452	2.85173	0.0432603	0.164245
																																								chr3	138347648	138405534	1	MRAS	977	1.42048	0.0433218	0.340916
																																								chr1	40097703	40072705	2	PPT1	644	2.85951	0.0434736	0.127566
																																								chr1	178094141	178484147	1	RASAL2	1870	1.385	0.0434736	0.315837
																																								chr17	7019630	6985494	2	MIR497HG	153	2.00883	0.0434736	0.138219
																																								chr15	52112775	52109263	2	BCL2L10	348	1.87529	0.0435473	0.246275
																																								chr5	57899162	57890327	2	LINC02225	265	2.27901	0.0437445	0.184277
																																								chr16	2883186	2899382	1	FLYWCH2	154	1.99315	0.0438181	0.131675
																																								chr11	417455	405716	2	SIGIRR	17	1.98594	0.0438463	0.455492
																																								chr8	30658251	30578318	2	GTF2E2	238	1.52052	0.0438463	0.0842189
																																								chr6	62286227	61679960	2	KHDRBS2	732	1.39044	0.0438549	0.253171
																																								chr3	43690113	43734371	1	ABHD5	282	1.73845	0.0439744	0.138849
																																								chr17	3846251	3802165	2	NCBP3	82	1.87021	0.0440087	0.0673353
																																								chr12	124567589	124324415	2	NCOR2	1198	1.49855	0.0440666	0.171795
																																								chr15	73994673	74047812	1	PML	547	2.28539	0.0440816	0.0871084
																																								chr22	37823382	37825495	1	GALR3	330	1.73183	0.0441606	0.655645
																																								chr6	119349761	119177209	2	MAN1A1	977	1.466	0.0442225	0.121422
																																								chr8	108443601	108486918	1	EMC2	636	2.0932	0.0443043	0.146598
																																								chr16	80804329	80597906	2	CDYL2	860	1.9599	0.044379	0.229853
																																								chr20	50794894	50882676	1	BCAS4	541	2.00769	0.0444122	0.110681
																																								chr1	204411791	204403387	2	PPP1R15B	2059	1.12001	0.0447623	0.324904
																																								chr11	75815167	76143195	1	UVRAG	1081	1.88018	0.0447759	0.110247
																																								chr20	45972172	45948653	2	ZNF335	484	1.01516	0.0450062	0.115853
																																								chr7	102356444	102347206	2	SPDYE6	705	1.70556	0.0451586	0.0968153
																																								chr1	247008093	246945547	2	ZNF695	2395	4.7228	0.0451593	0.139785
																																								chr16	1444556	1434383	2	CCDC154	70	5.11449	0.0452571	0.341293
																																								chr21	39349647	39342315	2	HMGN1	205	4.10758	0.0452571	0.0585964
																																								chr3	38165089	38255488	1	OXSR1	222	3.99344	0.0452571	0.0508072
																																								chr3	44477670	44431720	2	ZNF445	287	4.039	0.0453602	0.071984
																																								chr5	180899077	180950906	1	BTNL8	1147	1.05332	0.0453602	0.197466
																																								chr9	122120167	122120082	2	MIR4478	644	1.30865	0.0453602	0.935146
																																								chr11	66744451	66843328	1	C11orf80	923	3.0567	0.0454572	0.13139
																																								chr7	130207860	130216843	1	SSMEM1	882	1.43326	0.0455195	0.0899216
																																								chr17	43025123	43014605	2	VAT1	782	4.12143	0.0455801	0.24143
																																								chr17	43025241	43032036	1	RND2	783	4.1302	0.0455801	0.280424
																																								chr19	12891026	12914207	1	GCDH	430	3.52243	0.0455801	0.108133
																																								chr4	144019345	143996104	2	GYPB	752	3.03796	0.0455966	0.0852992
																																								chr17	16380798	16382745	1	UBB	319	3.3501	0.0457068	0.110514
																																								chr3	167392796	167408519	1	LINC01327	1141	3.59451	0.0457068	0.100273
																																								chr1	54806063	54842252	1	LEXM	854	1.0103	0.0457643	0.152669
																																								chr1	151840557	151837819	2	C2CD4D	1441	1.76642	0.0457643	1.18462
																																								chr16	70065948	69976297	2	PDXDC2P-NPIPB14P	771	1.87323	0.0457643	0.126458
																																								chr17	43780435	43787612	1	CFAP97D1	798	2.98393	0.0457643	0.124349
																																								chr19	1026581	1039068	1	CNN2	37	2.84194	0.0457643	0.234998
																																								chr3	167479004	167441789	2	SERPINI2	1142	3.74958	0.0457643	0.0890784
																																								chr9	97307304	97378524	1	CCDC180	471	3.13048	0.0457643	0.0727591
																																								chr9	137077501	137084539	1	UAP1L1	946	4.01843	0.0457643	0.32042
																																								chr16	15857033	15703135	2	MYH11	304	1.04098	0.0457948	0.30103
																																								chr15	41230839	41281890	1	CHP1	217	2.86311	0.045836	0.0593936
																																								chr19	2096673	2071038	2	MOB3A	79	3.27365	0.045836	0.0998374
																																								chr7	130344816	130368730	1	CPA5	885	3.19037	0.045836	0.10549
																																								chr8	102893864	102826357	2	AZIN1	613	1.42863	0.0458409	0.0566927
																																								chr6	29633976	29555629	2	GABBR1	268	1.11812	0.0459168	0.391699
																																								chr2	203328219	203447723	1	ABI2	1234	2.50726	0.0459336	0.0951666
																																								chr1	93346025	93262186	2	CCDC18-AS1	1069	2.76668	0.0459356	0.0669136
																																								chr15	75738623	75727670	2	DNM1P35	591	1.66305	0.0459802	0.305064
																																								chr2	46698952	46763129	1	SOCS5	326	1.72312	0.0459802	0.0829277
																																								chr1	89198932	89181148	2	GBP4	1038	2.25857	0.0459939	0.0567169
																																								chr2	238138722	238152947	1	KLHL30	1519	2.49169	0.0459939	0.0887912
																																								chr3	197960200	198043720	1	LMLN	1401	2.39759	0.0459939	0.067733
																																								chr9	137028922	137007227	2	ABCA2	940	3.11532	0.0459939	0.144263
																																								chr11	6926404	6984632	1	ZNF215	219	1.56244	0.0460802	0.154984
																																								chr15	90868592	90883458	1	FURIN	750	1.67751	0.0460802	0.035988
																																								chr9	136546212	136549893	1	NALT1	906	1.61119	0.0460802	0.0700903
																																								chr3	136819019	136855892	1	SLC35G2	965	3.00786	0.0460902	0.0981165
																																								chr17	46923136	46940795	1	GOSR2	870	1.51778	0.0461323	0.0947128
																																								chr12	54830519	54858393	1	MUCL1	584	1.2763	0.0467589	0.145329
																																								chr3	128467248	128462439	2	DNAJB8	891	2.53107	0.0467589	0.324492
																																								chr2	102432289	102432366	1	MIR4772	703	2.06796	0.0468085	0.123197
																																								chr3	37243177	37366751	1	GOLGA4	211	2.41292	0.0468085	0.0748976
																																								chr3	130850595	131016712	1	ATP2C1	925	1.71173	0.0468801	0.0744618
																																								chr6	138692548	138697288	1	FLJ46906	1086	1.55511	0.0468801	0.205117
																																								chr19	10270835	10286615	1	ICAM1	324	2.38744	0.046972	0.180118
																																								chr5	65563171	65517766	2	CENPK	297	2.3739	0.046972	0.056753
																																								chr2	86440647	86492716	1	KDM3A	600	1.2744	0.0470035	0.0754678
																																								chr6	31400702	31477506	1	HCP5	334	1.02205	0.0470714	0.153114
																																								chr13	79804418	79805685	1	LINC01038	367	1.51085	0.0471168	0.162829
																																								chr6	33391536	33409924	1	KIFC1	455	2.09943	0.0471168	0.0522892
																																								chr7	142748662	142774564	1	PRSS2	981	2.21019	0.0471168	0.0967008
																																								chr17	75525080	75575208	1	LLGL2	1237	2.378	0.0471895	0.15706
																																								chr20	31870747	31847637	2	DUSP15	265	1.61554	0.0472456	0.540263
																																								chr17	49575858	49582290	1	NXPH3	939	1.11065	0.0472796	0.737262
																																								chr1	72282734	71395940	2	NEGR1	951	1.66226	0.0473127	0.425799
																																								chr9	100352939	100302077	2	TEX10	501	1.73862	0.0474378	0.0458232
																																								chr17	50346092	50363138	1	XYLT2	958	1.78277	0.0475238	0.061002
																																								chr16	30894960	30833626	2	BCL7C	494	1.79259	0.0475971	0.0460261
																																								chr7	138460334	138589993	1	TRIM24	936	1.63332	0.0475971	0.0587029
																																								chr5	139390081	139387480	2	MZB1	715	4.2738	0.0478895	0.576984
																																								chr16	11281350	11280836	2	PRM1	260	1.86756	0.0479173	0.235082
																																								chr1	32465069	32496686	1	ZBTB8B	535	1.17488	0.0479401	0.421902
																																								chr14	77028699	77024543	2	IRF2BPL	515	4.36497	0.0479743	0.127713
																																								chr12	6988259	7071032	1	C1S	110	1.37519	0.0479771	0.061002
																																								chr4	52659406	52661668	1	USP46-AS1	294	1.92661	0.0481113	0.140086
																																								chr3	146163653	146069440	2	PLOD2	1022	1.70343	0.0482402	0.143566
																																								chr20	2524702	2467212	2	ZNF343	47	1.1095	0.0482639	0.161998
																																								chr2	219549147	219549073	2	MIR3132	1385	1.06633	0.0483535	1.18498
																																								chr1	32364278	32361270	2	FAM229A	532	4.26768	0.0483725	0.502641
																																								chr9	35675866	35658875	2	ARHGEF39	207	4.04959	0.0483725	0.348871
																																								chr1	52602372	52609051	1	GPX7	816	2.35704	0.0483772	0.278024
																																								chr5	131797063	131641714	2	FNIP1	610	2.58177	0.0483772	0.0611426
																																								chr6	31120446	31115090	2	CDSN	323	4.24658	0.0484583	0.300064
																																								chr1	227728618	227781231	1	SNAP47	2253	1.9978	0.0484755	0.145709
																																								chr17	29294118	29255836	2	NUFIP2	464	2.73031	0.048594	0.0506445
																																								chr15	74541177	74598131	1	ARID3B	559	2.8551	0.0487163	0.0759157
																																								chr2	74421678	74425755	1	WDR54	524	3.18569	0.0488315	0.270548
																																								chr1	228149852	228159826	1	GJC2	2264	2.92279	0.0488492	0.166799
																																								chr17	7017701	7017615	2	MIR195	159	2.71413	0.0488492	0.312241
																																								chr6	57174236	57114894	2	ZNF451-AS1	726	2.60982	0.0488492	0.0804077
																																								chr1	26472450	26475972	1	HMGN2	432	2.0356	0.0488969	0.0902651
																																								chr10	103452402	103446786	2	CALHM2	754	3.0493	0.0488969	0.270181
																																								chr12	53097436	53102345	1	IGFBP6	524	2.6654	0.0489192	0.220576
																																								chr11	46846412	46874396	1	LRP4-AS1	504	2.62995	0.0490063	0.0667309
																																								chr9	26947039	27062930	1	IFT74	123	1.24267	0.0490063	0.0608252
																																								chr6	119069143	119069047	2	MIR548B	976	1.6531	0.0491647	0.598237
																																								chr2	127388465	127298730	2	MAP3K2	830	3.22286	0.049248	0.104908
																																								chr5	72816312	72916733	1	TNPO1	342	1.52815	0.049248	0.108691
																																								chr12	113426301	113392445	2	SDS	1062	2.56611	0.0492599	0.139578
																																								chr1	92080305	92147836	1	BTBD8	1055	1.96832	0.0493759	0.0830943
																																								chr8	38728186	38853028	1	TACC1	280	1.0203	0.0494072	0.435689
																																								chr21	33070144	33072420	1	OLIG1	139	1.02652	0.0494517	0.671536
																																								chr11	71928654	71865509	2	LOC100133315	1013	1.99869	0.0496832	0.0530682
																																								chr3	39383348	39397351	1	SLC25A38	240	1.67328	0.0496832	0.0556225
																																								chr6	132570322	132571359	1	TAAR6	1034	1.1135	0.0497156	0.288893
																																								chr7	128343908	128297685	2	RBM28	853	1.79586	0.0497156	0.27406
																																								chr7	107470018	107475659	1	GPR22	751	1.29775	0.0497548	0.0374658
																																								chr12	31647160	31673114	1	ETFBKMT	335	1.74405	0.0498686	0.0340381
																																								chr14	103561896	103714249	1	KLC1	801	1.40805	0.0498795	0.213331
																																								chr16	87936529	87881546	2	CA5A	943	1.55146	0.0499185	0.302476

































































































































































[truncated: 3,493 more rows]
[truncated: 9 more columns]

## Sheet: H3K27me3_FDR_0.05_Log2FC_-1
HSC										MPP										LMPP										MEP										Pre B Cells
seqnames	start	end	strand	name	idx	Log2FC	FDR	MeanDiff		seqnames	start	end	strand	name	idx	Log2FC	FDR	MeanDiff		seqnames	start	end	strand	name	idx	Log2FC	FDR	MeanDiff		seqnames	start	end	strand	name	idx	Log2FC	FDR	MeanDiff		seqnames	start	end	strand	name	idx	Log2FC	FDR	MeanDiff
chr11	7513298	7657127	1	PPFIBP2	227	-1.00468	6.96125e-13	-1.48353		chr19	49442360	49429401	2	SLC17A7	1241	-1.25329	0.0263257	-1.23403		chr17	38068592	37978470	2	TBC1D3D	586	-2.22731	0.00604388	-1.32368		chr9	112175408	112040785	2	SUSD1	575	-1.28697	1.6102e-09	-0.761328		chr1	2789755	2635976	2	TTC34	82	-2.54034	3.46452e-50	-14.4915
chr12	65121566	65050626	2	WIF1	726	-2.26665	2.83961e-12	-0.610753												chr17	38003976	38139051	1	TBC1D3C	587	-2.05651	0.00604388	-1.5683		chr4	7068197	7058906	2	GRPEL1	104	-1.43577	0.000250087	-0.911117		chr4	7192538	7742836	1	SORCS2	106	-1.26645	7.78412e-36	-8.32413
chr1	3069168	3438621	1	PRDM16	85	-2.23274	2.86585e-12	-0.82542												chr17	36196758	36088256	2	CCL3L1	560	-2.19287	0.0417647	-0.592284		chr14	98711613	98717761	1	C14orf177	655	-1.58001	0.000294574	-0.557115		chr17	79516148	79089345	2	RBFOX3	1327	-1.2482	2.57337e-30	-9.00916
chr3	67654614	67360460	2	SUCLG2	592	-1.32075	3.63082e-12	-0.782102												chr17	36103590	36212878	1	CCL4L1	561	-1.63523	0.0417647	-0.54829		chr3	62950430	63125062	1	LINC00698	569	-1.11811	0.000432524	-0.363193		chr7	158587788	157539056	2	PTPRN2	1126	-1.05738	3.48927e-25	-7.15156
chr22	28883592	29057487	1	ZNRF3	193	-1.60471	5.03656e-12	-0.866424																						chr3	160755602	161078907	1	PPM1L	1127	-1.55946	0.00105337	-0.282181		chr8	10712187	10606349	2	RP1L1	63	-1.78884	2.98322e-24	-3.75698
chr9	126914774	127223164	1	RALGPS1	707	-1.03703	1.05402e-11	-1.26112																						chr3	9769992	9757342	2	CAMK1	45	-2.48206	0.00112007	-0.346338		chr1	4654732	4792534	1	AJAP1	102	-1.44756	1.07773e-21	-4.00019
chr10	43939003	43944466	1	LINC00841	261	-1.17754	2.24004e-11	-0.94363																						chr3	9749944	9788219	1	OGG1	44	-2.20684	0.00117763	-0.248704		chr6	159969099	160113507	1	IGF2R	1215	-2.33085	2.45828e-20	-2.37566
chr10	119207589	119459742	1	GRK5	853	-1.09916	5.09608e-11	-1.29435																						chr8	81112068	80967810	2	PAG1	487	-1.59976	0.0014246	-0.496247		chr1	18107746	18378483	1	IGSF21	286	-1.29759	8.28683e-19	-3.60299
chr2	102070376	102179874	1	IL1R1	698	-2.91691	1.76028e-10	-0.419225																						chr10	52314296	52318042	1	DKK1	331	-1.34983	0.00332001	-0.528121		chr16	85918347	85918416	1	MIR6774	915	-3.00007	6.3882e-18	-2.42043
chr11	120336914	120489936	1	ARHGEF12	1420	-1.86558	2.24701e-10	-0.511108																						chr11	89177452	89295759	1	TYR	1152	-1.57993	0.00435934	-0.133352		chr1	37034129	36795527	2	GRIK3	594	-1.15311	1.14955e-17	-3.6481
chr3	169663618	169083499	2	MECOM	1150	-2.33334	2.45496e-10	-0.622602																						chr14	23365752	23356402	2	EFS	105	-1.18551	0.00442458	-1.0115		chr16	1153241	1221771	1	CACNA1H	59	-1.57638	4.53455e-17	-2.49467
chr13	112894378	113099739	1	MCF2L	528	-1.48849	1.45573e-09	-0.782042																						chr16	65176713	65141756	2	LINC02126	666	-1.24769	0.00553835	-0.196237		chr8	144605816	144529179	2	ARHGAP39	886	-1.66017	9.35256e-17	-2.84797
chr18	44680173	45068510	1	SETBP1	203	-2.26769	2.48785e-09	-0.567685																						chr4	60922619	60922684	1	MIR548AG1	340	-1.98464	0.00623964	-0.339433		chr9	135343249	135346562	1	C9orf62	873	-1.60559	9.66516e-17	-3.53264
chr9	35828747	35816391	2	FAM221B	221	-1.93191	2.51945e-09	-0.560343																						chr11	61757655	61746493	2	DKFZP434K028	705	-1.12201	0.00808877	-0.326358		chr4	8580237	8587750	1	GPR78	120	-1.65689	1.04172e-16	-3.55939
chr2	204545793	205620162	1	PARD3B	1239	-1.07249	6.31288e-09	-0.839889																						chr6	169162924	169158092	2	LINC01615	1269	-1.20017	0.00842104	-0.269475		chr6	160121789	160158718	1	SLC22A1	1217	-1.46217	1.56694e-16	-1.57742
chr9	35814451	35854847	1	TMEM8B	219	-1.55894	7.43663e-09	-0.75246																						chr10	24275685	24275781	1	MIR603	160	-1.66995	0.0108395	-0.835656		chr3	66038834	65353525	2	MAGI1	587	-1.36982	3.95964e-16	-2.5359
chr11	128891356	128921035	1	KCNJ5	1523	-2.09654	1.65363e-08	-0.566247																						chr13	89553804	89548691	2	LINC00353	388	-3.52418	0.0109454	-0.186932		chr4	8158832	7965310	2	ABLIM2	113	-1.07964	5.69635e-16	-4.04092
chr15	33310945	33866121	1	RYR3	145	-1.31956	2.46931e-08	-0.514032																						chr2	169031322	168922938	2	ABCB11	1010	-3.10336	0.0109454	-0.150417		chr2	79185231	80648861	1	CTNNA2	561	-1.16889	9.08253e-16	-2.87242
chr9	127224265	127393660	1	GARNL3	709	-1.51843	3.50059e-08	-0.617094																						chr3	175271096	175234861	2	NAALADL2-AS2	1185	-2.44312	0.0111061	-0.074002		chr10	689668	274190	2	DIP2C	3	-1.18317	1.18175e-15	-4.27646
chr17	4997948	5028401	1	KIF1C	120	-1.53162	9.18236e-08	-0.95811																						chr17	15651653	15565484	2	CDRT1	306	-1.63079	0.013583	-0.357229		chr1	5862741	5862672	2	MIR4689	103	-2.191	3.26002e-15	-1.84269
chr2	149038107	149215262	1	LYPD6B	917	-1.05744	1.77613e-07	-0.581112																						chr13	71867192	71437966	2	DACH1	326	-2.05179	0.0139881	-0.179662		chr1	109113679	109206781	1	KIAA1324	1159	-2.2016	3.26002e-15	-2.18646
chr14	70809534	70722526	2	MAP3K9	442	-1.18975	3.03837e-07	-0.523578																						chr18	14970468	14969606	2	LINC01444	103	-1.9596	0.0139881	-0.415662		chr16	1096244	1090005	2	C1QTNF8	58	-1.87659	3.68673e-15	-3.30426
chr2	54456285	54671445	1	SPTBN1	364	-1.79936	6.04593e-07	-0.214976																						chr15	96783389	96785615	1	SPATA8	782	-1.04002	0.0159067	-0.215849		chr6	165986603	165327287	2	PDE10A	1233	-1.20226	3.77653e-15	-4.06575
chr4	185204237	185370185	1	SNX25	930	-1.37787	6.86066e-07	-0.339713																						chr10	35778302	35800920	1	PCAT5	230	-1.09716	0.0160612	-0.306624		chr9	135702185	135795508	1	KCNT1	886	-1.64008	7.04025e-15	-2.68646
chr17	48460370	48466040	1	LOC101927166	901	-2.61751	8.87171e-07	-0.376655																						chr10	85197958	85193421	2	LINC01519	525	-1.08098	0.0164747	-0.223044		chr16	85898803	85922609	1	IRF8	914	-2.2375	1.62938e-13	-1.02994
chr3	134375479	134355874	2	AMOTL2	954	-1.46553	8.94684e-07	-0.745791																						chr4	44448807	44173909	2	KCTD8	262	-1.06629	0.0180803	-0.350575		chr9	112175408	112040785	2	SUSD1	575	-2.11463	1.62938e-13	-0.731235
chr12	12267012	12116025	2	LRP6	213	-1.97043	1.69227e-06	-0.27262																						chr3	191199241	191265615	1	OSTN	1322	-1.45957	0.0181844	-0.225974		chr6	168441151	168673445	1	SMOC2	1266	-1.51125	3.13914e-13	-2.25275
chr21	45981737	46005050	1	COL6A1	314	-1.01594	1.85879e-06	-0.734746																						chr10	101570560	101609668	1	DPCD	710	-1.26216	0.0182215	-0.319978		chr6	30830659	30798654	2	LINC00243	310	-3.18106	4.53964e-13	-0.984926
chr12	29784759	29500840	2	TMTC1	323	-1.22566	1.93623e-06	-0.506669																						chr10	85449592	85491996	1	LINC01520	528	-2.54854	0.0215482	-0.210559		chr19	33621955	33773509	1	CHST8	723	-1.52943	1.241e-12	-2.68667
chr8	143878464	143857324	2	EPPK1	839	-1.34833	2.04087e-06	-0.352225																						chr1	95151377	95247225	1	RWDD3	1089	-2.32074	0.022844	-0.265143		chr1	22563564	22603594	1	EPHA8	349	-1.43481	2.11629e-12	-2.4191
chr2	241356243	241494841	1	FARP2	1565	-1.32061	2.42458e-06	-0.453606																						chr18	35497991	35443871	2	INO80C	177	-2.30569	0.022844	-0.124099		chr6	160007664	160003291	2	AIRN	1216	-2.24782	6.0178e-12	-1.46845
chr4	26857678	27025381	1	STIM2	200	-1.33282	2.80557e-06	-0.210755																						chr19	35758079	35754568	2	HSPB6	784	-2.19792	0.0231124	-0.515787		chr8	10672637	10700593	1	C8orf74	65	-2.25849	8.21122e-12	-2.30236
chr10	70382650	70298970	2	LRRC20	407	-1.62505	2.84374e-06	-0.356006																						chr11	60184666	60172014	2	MS4A6A	663	-2.33049	0.0239461	-0.321992		chr6	168081557	168055745	2	FRMD1	1262	-1.29746	1.6707e-11	-1.30735
chr10	119542708	119499828	2	RGS10	855	-2.12731	3.59166e-06	-0.221699																						chr1	103108496	102876467	2	COL11A1	1132	-1.15045	0.0243612	-0.246908		chr16	85798633	85807044	1	COX4I1	913	-1.54958	2.25589e-11	-0.629438
chr1	150010676	149937812	2	OTUD7B	1378	-1.14173	4.40288e-06	-0.375892																						chr3	74521140	74262568	2	CNTN3	620	-1.51754	0.0243612	-0.327515		chr4	7460028	7460118	1	MIR4274	109	-1.20046	2.42626e-11	-2.92681
chr19	49157741	49211836	1	TRPM4	1231	-1.84833	4.76837e-06	-0.249237																						chr12	126874690	126869490	2	LINC02372	1214	-1.22418	0.027817	-0.342503		chr10	133070929	133131675	1	ADGRA1	949	-1.34323	3.03942e-11	-2.30526
chr19	11237450	11241943	1	ANGPTL8	363	-2.48901	5.17532e-06	-0.416976																						chr2	68320051	68284171	2	CNRIP1	445	-2.52648	0.0301402	-0.159078		chr4	7310450	7310524	1	MIR4798	107	-1.60801	3.20802e-11	-3.27688
chr3	134367862	134367804	2	MIR6827	955	-1.86806	7.40223e-06	-1.57868																						chr14	23372809	23376403	1	IL25	106	-1.88278	0.0301852	-0.710265		chr17	4997948	5028401	1	KIF1C	120	-2.41975	3.44074e-11	-1.24099
chr9	127122883	127087332	2	ANGPTL2	708	-1.18989	7.75892e-06	-0.623279																						chr11	26288007	26285711	2	LOC105376599	377	-1.19763	0.0348355	-0.364288		chr10	131311721	131092391	2	TCERG1L	933	-1.37836	4.01069e-11	-1.9999
chr6	37507348	37535616	1	LINC02520	533	-1.14429	1.00805e-05	-0.676482																						chr8	20197367	20226819	1	ATP6V1B2	128	-1.01688	0.035058	-0.179766		chr10	131790199	131772398	2	LINC01164	934	-1.28578	4.98317e-11	-1.19809
chr6	33896914	33867506	2	LINC01016	469	-1.39984	1.09923e-05	-0.609128																						chr1	160579516	160541095	2	CD84	1698	-2.62625	0.0389604	-0.202366		chr9	111932100	111932169	1	MIR4668	574	-2.52158	5.76471e-11	-1.7088
chr3	149736714	149517235	2	WWTR1	1043	-1.11684	1.16971e-05	-0.551914																						chr2	181891833	181930738	1	ITPRID2	1113	-1.245	0.0389604	-0.05567		chr15	29968865	29699367	2	TJP1	118	-1.02803	7.22208e-11	-1.8216
chr12	62260170	61708259	2	FAM19A2	705	-2.11561	1.41001e-05	-0.200512																						chr1	177351586	177366272	1	LINC01645	1867	-1.55928	0.0402275	-0.268495		chr9	37034185	36833275	2	PAX5	235	-1.19232	7.22208e-11	-2.19356
chr8	22048995	22082527	1	DMTN	139	-1.39047	1.41001e-05	-0.732767																						chr12	38316578	38329728	1	ALG10B	347	-1.57385	0.0402275	-0.142219		chr1	18065657	18074412	1	LINC01654	285	-1.75288	7.87143e-11	-1.44012
chr5	74322486	74328297	1	LINC01333	355	-1.33801	1.54212e-05	-0.750401																						chr13	89236890	89214847	2	LINC01047	385	-1.5683	0.0402419	-0.0655714		chr4	3766398	3768526	1	ADRA2C	69	-1.05666	9.38166e-11	-4.08345
chr11	10304680	10307397	1	ADM	268	-3.82157	1.95456e-05	-0.689066																						chr4	37001816	37020708	1	LINC02616	211	-1.96555	0.0411783	-0.248907		chr8	144756417	144720907	2	ZNF251	887	-1.39865	1.04557e-10	-0.671364
chr22	30693782	30907824	1	OSBP2	235	-1.34636	2.00121e-05	-0.467747																						chr12	81270675	81312422	1	PPFIA2-AS1	819	-1.28295	0.0493248	-0.102934		chr1	240612149	240489573	2	GREM2	2362	-1.38026	2.44561e-10	-0.667239
chr19	11296139	11326996	1	TSPAN16	364	-1.99936	2.12038e-05	-0.142922																						chr3	148791102	148860187	1	CPB1	1032	-1.28885	0.0497675	-0.219338		chr11	134436473	134505661	1	LOC283177	1562	-1.77652	2.51316e-10	-1.64763
chr1	23559794	23557918	2	ID3	370	-1.33788	2.41365e-05	-1.0988																																chr6	35342558	35428191	1	PPARD	491	-2.334	3.67342e-10	-0.886829
chr15	82648861	82540032	2	CPEB1	662	-1.30799	2.41879e-05	-0.451823																																chr10	107164534	106573663	2	SORCS1	780	-1.24711	3.74147e-10	-2.18113
chr19	49361783	49375116	1	DKKL1	1236	-2.3012	2.61986e-05	-0.510018																																chr20	63377993	63343223	2	CHRNA4	673	-1.73484	4.14037e-10	-2.45168
chr16	2340746	2275881	2	ABCA3	132	-1.62744	2.80198e-05	-0.21095																																chr19	8981342	8848844	2	MUC16	283	-2.1994	4.64624e-10	-0.92343
chr8	22157084	22146825	2	LGI3	144	-1.22447	3.13919e-05	-1.00431																																chr16	1078707	1064093	2	SSTR5-AS1	56	-1.13731	5.72063e-10	-2.6611
chr19	18255419	18207961	2	PDE4C	585	-1.12796	3.15226e-05	-0.638639																																chr22	22244675	22245515	1	VPREB1	113	-1.58254	6.91938e-10	-1.47551
chr2	202376936	202567751	1	BMPR2	1227	-1.93657	3.16929e-05	-0.327269																																chr9	36893531	36893462	2	MIR4476	237	-1.44342	7.04982e-10	-2.22102
chr9	96619830	96490241	2	CDC14B	462	-2.06096	3.43296e-05	-0.195855																																chr2	226658793	226658710	2	MIR5702	1409	-1.5744	8.91334e-10	-3.00053
chr8	143430406	143428060	2	MAFA	816	-1.18754	3.54133e-05	-1.58233																																chr6	168226517	168225279	2	LOC105378137	1263	-1.51308	1.13593e-09	-1.52816
chr2	219543787	219538947	2	CHPF	1384	-4.44144	3.6113e-05	-0.490382																																chr6	30744554	30743199	2	IER3	309	-2.90871	1.2347e-09	-0.94045
chr11	113314529	113383544	1	TTC12	1318	-1.7458	3.62031e-05	-0.293962																																chr8	31639386	32767959	1	NRG1	246	-1.02516	1.27708e-09	-2.70584
chr17	4498838	4539035	1	SPNS2	91	-4.52163	3.65684e-05	-0.338229																																chr22	48866770	48898386	1	LINC01310	520	-1.62678	1.28389e-09	-1.39123
chr19	47256459	47271953	1	CCDC9	1149	-1.93684	3.76929e-05	-0.147311																																chr11	70065371	70056230	2	LOC101928443	990	-1.30848	1.36056e-09	-1.45891
chr19	4969113	5153595	1	KDM4B	178	-3.538	4.655e-05	-0.193341																																chr1	4412027	4424689	1	LINC01777	101	-1.82876	1.4072e-09	-0.875691
chr17	42682613	42699814	1	CNTNAP1	759	-1.70057	4.77796e-05	-0.599095																																chr3	196596	409417	1	CHL1	2	-1.63745	1.53393e-09	-1.04789
chr19	47226942	47227021	1	MIR3190	1148	-1.65848	4.84172e-05	-0.475165																																chr15	29570723	29120254	2	FAM189A1	115	-1.49616	1.97584e-09	-1.87262
chr11	128906035	128899565	2	C11orf45	1524	-3.76674	5.05889e-05	-0.476851																																chr8	142176339	142176418	1	MIR4472-1	785	-1.32601	2.15167e-09	-1.6387
chr3	24495282	24117160	2	THRB	159	-2.22847	5.21547e-05	-0.27362																																chr4	7754090	7778928	1	AFAP1-AS1	110	-1.22055	2.38639e-09	-1.06772
chr2	218959655	218962162	1	CDK5R2	1352	-1.45002	5.26143e-05	-1.38728																																chr10	132104671	132184809	1	JAKMIP3	937	-1.07724	2.53529e-09	-1.45342
chr19	40592883	40629818	1	LTBP4	935	-2.04973	5.31417e-05	-0.493026																																chr4	8578325	8619761	1	CPZ	119	-1.57102	3.17888e-09	-2.24843
chr2	219543663	219550595	1	TMEM198	1383	-1.6475	5.56001e-05	-0.501353																																chr3	65893816	65925297	1	MAGI1-AS1	588	-2.28127	3.51136e-09	-0.867883
chr22	29031476	29024999	2	ZNRF3-AS1	194	-4.37975	6.23848e-05	-0.321861																																chr1	3940565	3955262	1	LINC01346	100	-1.79678	3.62062e-09	-1.54295
chr18	36187519	36272157	1	MOCOS	186	-1.15689	6.37344e-05	-0.280855																																chr8	141507230	141433829	2	MROH5	784	-1.10048	3.62062e-09	-1.35698
chr1	25617468	25786207	1	MAN1C1	406	-1.00123	6.42787e-05	-0.488231																																chr6	167683787	167679626	2	LINC02487	1255	-1.45783	3.6671e-09	-2.12067
chr22	50532580	50529710	2	ODF3B	549	-5.16254	6.99583e-05	-0.552723																																chr12	130045057	130033454	2	LINC02418	1231	-1.13302	4.46378e-09	-1.3068
chr17	42683917	42678889	2	CCR10	760	-1.3762	7.09886e-05	-0.627759																																chr2	1374223	1543711	1	TPO	9	-1.4587	4.46378e-09	-1.20321
chr2	232406843	232410714	1	ALPG	1461	-2.06018	8.29335e-05	-0.339134																																chr22	48274364	48274415	1	MIR3201	516	-1.32806	4.56466e-09	-2.97197
chr10	119377972	119378043	1	MIR4681	854	-1.40742	0.000101862	-0.653																																chr4	7434945	7432258	2	PSAPL1	108	-1.64127	4.63757e-09	-2.65932
chr2	232378534	232382889	1	ALPP	1460	-1.42422	0.000112606	-0.444014																																chr16	86349683	86331844	2	LINC00917	919	-1.11576	5.2253e-09	-2.20497
chr1	156082573	156140089	1	LMNA	1593	-1.10364	0.000137162	-0.355721																																chr13	58165827	58209483	1	LINC02338	297	-2.51258	6.5946e-09	-0.414892
chr1	207645113	207738416	1	CR1L	2112	-1.74015	0.000139967	-0.23242																																chr8	138914006	138588235	2	COL22A1	771	-1.08169	9.5538e-09	-2.34502
chr22	30731540	30731649	1	MIR3200	236	-1.52429	0.000140019	-0.571807																																chr2	3974070	3957655	2	LINC01304	23	-1.44545	9.70488e-09	-0.667395
chr17	1492812	1464098	2	MYO1C	21	-1.19979	0.000140308	-0.474592																																chr6	168242938	168262581	1	LOC101929420	1264	-2.09345	1.0656e-08	-0.947333
chr16	73059698	72782885	2	ZFHX3	815	-1.41309	0.000147503	-0.345872																																chr11	1223066	1262172	1	MUC5B	54	-2.06773	1.15921e-08	-0.748974
chr7	156949723	156973182	1	NOM1	1120	-1.04081	0.000150282	-0.368337																																chr16	65576300	65284499	2	LINC00922	667	-1.24812	1.21493e-08	-0.969436
chr9	137550534	137459953	2	PNPLA7	975	-1.47316	0.000159093	-0.228566																																chr6	168319754	168292830	2	DACT2	1265	-1.0491	1.25996e-08	-1.148
chr22	24806169	24927578	1	SGSM1	159	-2.0319	0.000163404	-0.258785																																chr5	1887332	1900493	1	CTD-2194D22.4	39	-1.20136	1.60917e-08	-1.96824
chr4	148444698	148078762	2	NR3C2	777	-1.06925	0.000190129	-0.332592																																chr21	40847139	40010999	2	DSCAM	215	-1.33122	2.52663e-08	-1.78779
chr19	49155424	49151198	2	HRC	1230	-2.719	0.000200702	-0.382438																																chr5	9546075	9035026	2	SEMA5A	69	-1.41077	4.31603e-08	-1.69942
chr4	82901166	82818661	2	SEC31A	480	-3.01994	0.000209131	-0.0984879																																chr3	189631416	189897279	1	TP63	1313	-1.83975	4.66062e-08	-0.815896
chr6	30744554	30743199	2	IER3	309	-1.20528	0.00021421	-0.552285																																chr1	11479166	11537584	1	DISP3	181	-1.19202	5.18734e-08	-1.30191
chr5	74308325	74306410	2	LINC01335	354	-1.32394	0.00022405	-0.638225																																chr11	134985683	134986799	1	LOC100507548	1563	-1.50167	5.39997e-08	-1.1599
chr8	22164736	22212326	1	BMP1	146	-1.19532	0.000237028	-0.354436																																chr2	109313625	109313571	2	MIR4266	744	-1.73776	5.58185e-08	-1.85573
chr4	151015727	150264531	2	LRBA	781	-1.79408	0.000237033	-0.15208																																chr2	109129348	109504632	1	SH3RF3	741	-1.16871	6.4484e-08	-1.59173
chr11	57460549	57477534	1	RTN4RL2	603	-1.50896	0.000247019	-0.452661																																chr14	104605647	104474678	2	TMEM179	813	-1.0939	6.91667e-08	-2.04656
chr19	1241746	1244826	1	ATP5F1D	45	-2.70239	0.000248465	-0.378502																																chr11	127067002	127101320	1	LOC101929473	1514	-1.4544	7.8996e-08	-0.553054
chr17	8630761	8474205	2	MYH10	250	-3.13588	0.000252753	-0.141693																																chr17	66787072	66787168	1	MIR634	1131	-2.08533	8.56918e-08	-1.42332
chr16	71565089	71464555	2	ZNF19	794	-1.46634	0.00025429	-0.330568																																chr15	59594875	59640239	1	GCNT3	397	-1.34213	9.19925e-08	-0.635022
chr17	42745037	42700275	2	EZH1	761	-2.0273	0.000259781	-0.262656																																chr2	950868	1367613	1	SNTG2	8	-1.07978	9.25159e-08	-1.61634
chr12	22544546	22448583	2	C2CD5	282	-1.4077	0.000260167	-0.079998																																chr7	153887097	154894285	1	DPP6	1101	-1.12941	1.16879e-07	-1.8024
chr22	50530056	50525752	2	TYMP	548	-3.63805	0.000269092	-0.522759																																chr11	127271062	127337033	1	LOC101929497	1515	-1.46719	1.1773e-07	-0.527749
chr1	52927229	53051703	1	SCP2	822	-1.62306	0.000269594	-0.320972																																chr6	167384510	167357031	2	TCP10	1253	-1.24459	1.19329e-07	-1.15092
chr19	45668244	45683724	1	GIPR	1099	-1.01507	0.000271985	-0.499859																																chr9	13927971	13945610	1	LINC00583	58	-2.0531	1.31572e-07	-0.638805
chr10	70132934	70098223	2	AIFM2	402	-2.54009	0.000286931	-0.228656																																chr7	108456717	108147623	2	NRCAM	761	-1.14843	1.60328e-07	-1.71505
chr8	22158724	22164479	1	SFTPC	145	-1.03142	0.000294776	-1.03448																																chr1	37161563	37161634	1	MIR4255	595	-1.2766	1.95301e-07	-2.05159
chr11	10294207	9778667	2	SBF2	266	-2.15333	0.000315242	-0.152275																																chr13	111316184	111344249	1	TEX29	516	-2.08213	2.12306e-07	-1.04702
chr12	72274907	72253513	2	TRHDE-AS1	785	-1.77598	0.000315242	-0.35542																																chr15	95433095	95507847	1	LINC00924	777	-1.57595	2.98503e-07	-0.760321
chr4	84966391	84669610	2	WDFY3	495	-1.80519	0.00031694	-0.258833																																chr20	60121060	60527458	1	MIR646HG	619	-1.05699	3.06624e-07	-1.67314
chr7	74027789	74069907	1	ELN	455	-2.39097	0.000321763	-0.124966																																chr22	41621096	41598028	2	DESI1	416	-2.17577	3.3785e-07	-0.879781
chr17	74424851	74450580	1	GPRC5C	1195	-1.10801	0.000324905	-0.404859																																chr6	159906690	159916530	1	MAS1	1214	-1.60328	4.04236e-07	-1.36883
chr8	141002216	140657900	2	PTK2	776	-1.50325	0.000331119	-0.315161																																chr19	5455431	5456856	1	ZNRF4	180	-1.05802	4.13823e-07	-2.15708
chr7	116953899	117098806	1	ST7-OT4	794	-2.24227	0.000372094	-0.223																																chr1	22636506	22639608	1	C1QA	350	-1.52146	4.62549e-07	-1.48986
chr7	100896601	100889994	2	ACHE	681	-1.27281	0.000377494	-0.657619																																chr20	41136960	41182989	1	PLCG1	401	-1.39726	4.63354e-07	-1.35885
chr1	164555584	164851831	1	PBX1	1757	-1.92203	0.000433405	-0.260106																																chr4	3576869	3590711	1	LINC00955	67	-1.1337	4.90458e-07	-1.19799
chr17	7380534	7389774	1	TNK1	183	-3.1425	0.000448302	-0.304227																																chr17	21692523	21704612	1	KCNJ18	408	-1.90205	5.6207e-07	-0.956547
chr17	48614939	48612346	2	HOXB8	912	-1.40971	0.000448302	-0.500729																																chr4	8005381	8005301	2	MIR95	114	-1.3322	6.01317e-07	-4.04578
chr5	140174642	140282052	1	CYSTM1	730	-1.57088	0.000456737	-0.229867																																chr12	132329349	132196372	2	GALNT9	1252	-1.01505	6.03905e-07	-2.36803
chr1	156619294	156625725	1	HAPLN2	1613	-1.00588	0.000465084	-0.641781																																chr7	71132169	71713600	1	GALNT17	431	-1.02603	7.35375e-07	-1.02976
chr17	80991598	81009517	1	CHMP6	1350	-1.39926	0.000465712	-0.336353																																chr4	5923328	5923275	2	MIR378D1	87	-1.49653	7.35575e-07	-3.01389
chr19	48513189	48485271	2	LMTK3	1188	-1.13418	0.000495041	-0.307737																																chr17	66835117	66885486	1	CACNG5	1132	-1.20285	8.49531e-07	-1.50578
chr1	212699985	212686418	2	BATF3	2156	-2.36663	0.000497963	-0.278108																																chr10	122560665	122643736	1	DMBT1	876	-1.26495	9.15703e-07	-1.26676
chr19	1238027	1228287	2	CBARP	44	-1.83056	0.000500997	-0.262775																																chr3	127193131	127198185	1	C3orf56	875	-1.13718	9.88899e-07	-1.59605
chr8	67952118	68237030	1	PREX2	428	-1.51079	0.000503783	-0.140094																																chr16	87601835	87698156	1	JPH3	938	-1.23466	1.05597e-06	-1.76803
chr20	3781448	3777504	2	SPEF1	82	-2.11196	0.000506015	-0.424177																																chr4	7041899	7057952	1	TADA2B	102	-2.6586	1.35119e-06	-1.32959
chr19	53982307	53982397	1	MIR935	1465	-1.14943	0.000537412	-0.437687																																chr6	151239999	151358557	1	AKAP12	1158	-1.54418	1.39333e-06	-0.939799
chr2	237627576	237813682	1	LRRFIP1	1512	-1.53994	0.000550654	-0.183641																																chr10	43859411	43895433	1	LINC00840	260	-1.37532	1.40852e-06	-0.823414
chr5	1510856	1510762	2	MIR6075	33	-1.18509	0.000557619	-0.283084																																chr20	63359988	63371177	1	LOC100130587	674	-1.5097	1.46712e-06	-2.23347
chr19	1490752	1481428	2	PCSK4	58	-2.88201	0.000560825	-0.289647																																chr10	43845306	43850622	1	LINC00619	259	-1.38164	1.54496e-06	-0.787444
chr1	218345678	218344196	2	TGFB2-AS1	2182	-1.33026	0.000563393	-0.411114																																chr3	126988594	127037392	1	PLXNA1	874	-1.06419	1.54902e-06	-1.39334
chr5	140258	189970	1	PLEKHG4B	1	-1.14266	0.000569452	-0.276869																																chr12	132275391	132280900	1	LOC100130238	1253	-1.22618	1.55283e-06	-1.9126
chr19	49362457	49340595	2	TEAD2	1235	-2.24887	0.00057653	-0.391143																																chr9	18473894	18910950	1	ADAMTSL1	71	-1.22042	1.55283e-06	-0.924373
chr4	185471759	185445182	2	CCDC110	935	-1.4472	0.00059516	-0.485785																																chr2	3703592	3847411	1	DCDC2C	22	-1.17513	1.57599e-06	-1.08885
chr7	117020211	117020319	1	MIR6132	796	-2.69828	0.000596776	-0.312239																																chr4	7046231	7030554	2	LOC100129931	101	-2.35247	1.57599e-06	-1.17795
chr3	184561784	184582409	1	EPHB3	1259	-1.06928	0.000628834	-0.839064																																chr3	190514051	190659750	1	IL1RAP	1320	-1.83063	1.65931e-06	-0.869269
chr1	206507530	206589283	1	RASSF5	2093	-1.23868	0.000661209	-0.297835																																chr2	42494569	42756947	1	MTA3	295	-1.50232	1.77675e-06	-1.02942
chr19	11262481	11199295	2	DOCK6	362	-2.17595	0.000663629	-0.21448																																chr5	1201595	1225117	1	SLC6A19	25	-1.49328	1.8263e-06	-0.76481
chr22	38872314	38861450	2	CBX6	361	-1.11553	0.000665531	-0.249918																																chr11	13962689	14267884	1	SPON1	301	-1.05898	2.10248e-06	-1.67944
chr3	194312803	194296465	2	LINC00887	1342	-1.494	0.000666768	-0.279902																																chr11	1157953	1201138	1	MUC5AC	53	-1.53307	2.19967e-06	-1.00291
chr9	134379411	134379472	1	MIR4669	862	-2.14867	0.000666768	-0.432223																																chr19	29002555	29013955	1	LINC01532	689	-2.00398	2.28326e-06	-0.453072
chr15	64841883	64930920	1	PLEKHO2	440	-3.09757	0.0006733	-0.196568																																chr15	23447234	23439498	2	GOLGA6L2	20	-1.85692	2.36534e-06	-0.77842
chr19	1490747	1497927	1	REEP6	59	-1.97983	0.000680935	-0.353892																																chr12	15322397	15597399	1	PTPRO	251	-1.08119	2.46326e-06	-1.27374
chr7	156893230	156677791	2	LMBR1	1119	-1.40686	0.000730071	-0.202383																																chr11	35943981	36232136	1	LDLRAD3	442	-1.58737	2.55672e-06	-1.71107
chr2	240998838	241095568	1	SNED1	1558	-1.65919	0.000744069	-0.21063																																chr8	73972287	73939169	2	ELOC	457	-1.7287	2.6562e-06	-0.307028
chr12	54280133	54230940	2	CBX5	568	-1.26114	0.000749704	-0.203952																																chr20	1657779	1629152	2	SIRPG	38	-1.81045	2.66241e-06	-0.94235
chr3	194247648	194257772	1	LINC02037	1341	-1.81434	0.000761362	-0.116534																																chr7	155071557	155067067	2	HTR5A-AS1	1106	-1.70314	2.78666e-06	-0.768549
chr17	42780678	42796936	1	WNK4	766	-1.35949	0.000772352	-1.0172																																chr22	47631569	47621043	2	LINC00898	514	-1.89298	3.27496e-06	-0.69246
chr11	1501247	1469457	2	MOB2	59	-1.40511	0.000836907	-0.241167																																chr1	29350114	29329620	2	LINC01756	495	-1.04315	3.45754e-06	-1.07223
chr17	76140556	76154643	1	RNF157-AS1	1264	-1.25675	0.000844924	-0.395643																																chr1	18480982	18486126	1	KLHDC7A	287	-1.08903	3.46872e-06	-1.4712
chr17	74623738	74609887	2	CD300E	1201	-1.02446	0.000851491	-0.625664																																chr4	109433817	109357279	2	SEC24B-AS1	619	-1.32509	3.76162e-06	-1.00661
chr1	52927212	52895910	2	ECHDC2	821	-1.50626	0.00086088	-0.210789																																chr17	80219699	80253500	1	SLC26A11	1342	-2.05908	3.7694e-06	-1.14779
chr1	147541412	147626216	1	BCL9	1349	-1.86756	0.00090545	-0.267916																																chr4	61201664	62072466	1	ADGRL3	341	-1.08954	4.04948e-06	-1.37683
chr14	22829820	22773222	2	SLC7A7	78	-1.42366	0.000910794	-0.294675																																chr10	116273467	116056925	2	GFRA1	823	-1.25551	4.42597e-06	-1.43554
chr6	166509433	166509354	2	MIR1913	1243	-1.70251	0.000913752	-0.268861																																chr1	109250019	109275750	1	CELSR2	1161	-1.39548	4.45969e-06	-1.12221
chr11	66546395	66563329	1	ACTN3	914	-2.87485	0.000928659	-0.336239																																chr10	130962668	130962588	2	MIR378C	931	-1.21303	4.71849e-06	-1.39685
chr2	218880363	218893931	1	WNT10A	1350	-1.11376	0.000940149	-1.01422																																chr2	172555373	172608669	1	PDK1	1044	-2.18539	4.76385e-06	-0.572912
chr4	52038482	52020706	2	SGCB	291	-1.91733	0.000940149	-0.30596																																chr4	7042939	7040849	2	CCDC96	103	-2.45089	4.76385e-06	-1.95675
chr17	48604992	48573982	2	HOXB6	907	-2.37907	0.000946689	-0.364066																																chr17	68291267	68267026	2	SLC16A6	1146	-1.91245	4.76729e-06	-0.399378
chr10	68560656	68694482	1	TET1	384	-1.1296	0.000960056	-0.29298																																chr9	135663322	135666422	1	LCN9	884	-1.99483	4.76729e-06	-0.886327
chr20	50645471	50662275	1	LOC100506175	539	-2.8518	0.000980533	-0.0815461																																chr11	14643723	14872044	1	PDE3B	305	-1.79203	4.7928e-06	-0.820839
chr22	38843982	38818452	2	NPTXR	360	-1.23919	0.000984089	-0.367377																																chr15	23354748	23367231	1	GOLGA8S	19	-2.5226	5.58874e-06	-0.513578
chr20	46089952	46060985	2	NCOA5	487	-1.7561	0.000987673	-0.245295																																chr6	147508927	147737547	1	SAMD5	1130	-1.01506	5.94688e-06	-1.22441
chr11	1309769	1310707	1	TOLLIP-AS1	57	-1.55231	0.00101406	-0.382094																																chr7	34871582	34346512	2	NPSR1-AS1	251	-1.08387	6.44574e-06	-0.612679
chr2	45651345	46187990	1	PRKCE	317	-1.41523	0.00101567	-0.204886																																chr1	22451851	22531157	1	ZBTB40	348	-1.02782	6.45875e-06	-0.573504
chr1	1421769	1418420	2	ANKRD65	45	-2.23369	0.00101941	-0.469375																																chr15	90388218	90502243	1	IQGAP1	745	-2.72859	6.47749e-06	-0.502323
chr19	46023065	46019153	2	PGLYRP1	1117	-1.46052	0.00101941	-0.935568																																chr10	126670446	126424997	2	C10orf90	917	-1.31197	6.61792e-06	-1.27518
chr12	52022832	52059507	1	NR4A1	486	-1.73178	0.00103748	-0.361331																																chr20	61079140	61080179	1	LINC01718	623	-1.25719	6.73987e-06	-1.33634
chr7	116953238	117230103	1	ST7	793	-1.9373	0.00107762	-0.255888																																chr16	86721954	86720688	2	LINC02189	928	-1.15797	6.83805e-06	-2.10993
chr17	48549630	48606414	1	HOXB-AS3	905	-2.38652	0.00108158	-0.300418																																chr3	8016307	7952805	2	LOC101927394	27	-1.2543	7.07454e-06	-0.277261
chr9	132406851	132375548	2	TTF1	817	-2.26928	0.00108158	-0.180876																																chr20	1620061	1540144	2	SIRPB1	36	-2.59968	7.77895e-06	-0.953159
chr2	102186973	102240002	1	IL1RL2	699	-1.13001	0.00109829	-0.157231																																chr5	112922539	112876379	2	REEP5	525	-2.28512	7.9135e-06	-0.395307
chr16	2537964	2603188	1	PDPK1	143	-2.33365	0.0011252	-0.0971004																																chr7	55019021	55256620	1	EGFR	372	-1.1956	7.9135e-06	-1.57634
chr11	832843	838835	1	CD151	46	-1.40567	0.0011667	-0.342343																																chr20	33161768	33181412	1	BPIFA2	289	-1.6297	8.39952e-06	-0.500259
chr16	176680	177522	1	HBA1	10	-1.1603	0.00117274	-1.37128																																chr2	111119378	111168447	1	BCL2L11	758	-1.62456	8.78143e-06	-0.825132
chr1	3068437	3059615	2	LINC00982	84	-1.64786	0.00120206	-0.598488																																chr19	9093179	9094213	1	OR1M1	284	-2.07198	1.01444e-05	-0.91856
chr2	38665910	38741237	1	GALM	272	-2.75261	0.00121842	-0.134725																																chr17	66302636	66810743	1	PRKCA	1129	-1.12302	1.01658e-05	-1.19425
chr6	138218491	138215986	2	PBOV1	1082	-1.39852	0.00121842	-0.214789																																chr17	80220923	80207656	2	SGSH	1341	-1.6282	1.04441e-05	-1.2404
chr2	105438513	105357712	2	FHL2	720	-1.89989	0.00122941	-0.129757																																chr2	130755435	130768134	1	AMER3	862	-1.08217	1.04941e-05	-1.1294
chr9	137302251	137300482	2	NRARP	969	-4.08124	0.00125102	-0.389855																																chr11	48216792	48217762	1	OR4B1	533	-2.50035	1.14935e-05	-0.67447
chr17	76141299	76136333	2	FOXJ1	1265	-1.05448	0.001263	-0.402637																																chr8	82912104	82961926	1	LOC101927141	498	-2.04598	1.19131e-05	-0.408058
chr5	145835369	145471799	2	PRELID2	835	-1.36401	0.001263	-0.151016																																chr5	175658030	175686242	1	HRH2	1054	-1.20124	1.22408e-05	-0.854621
chr16	69187129	69309052	1	SNTB2	756	-1.78855	0.00131885	-0.205616																																chr9	135699528	135693407	2	SOHLH1	885	-1.36052	1.23804e-05	-1.39625
chr1	236604504	236549005	2	HEATR1	2349	-1.14588	0.00134726	-0.200934																																chr14	96943579	96945394	1	LINC00618	651	-1.16582	1.37864e-05	-1.04444
chr4	154626961	154753118	1	LRAT	809	-1.0388	0.00139799	-0.29409																																chr3	62950430	63125062	1	LINC00698	569	-1.94363	1.73631e-05	-0.485699
chr22	50526439	50523568	2	SCO2	547	-3.31528	0.00142615	-0.457518																																chr4	625584	670782	1	PDE6B	9	-1.08494	1.88632e-05	-0.722719
chr11	45918812	45909669	2	PEX16	485	-2.10464	0.0014418	-0.313791																																chr2	26641368	26581202	2	CIB4	161	-1.41982	1.95735e-05	-0.928508
chr20	63574239	63558086	2	HELZ2	681	-1.24621	0.00146147	-0.316791																																chr8	32026219	32139475	1	NRG1-IT1	247	-2.06079	2.00197e-05	-0.506442
chr6	36871870	36928964	1	C6orf89	523	-1.56611	0.00146147	-0.217942																																chr10	124093607	124007666	2	CHST15	891	-1.2991	2.35153e-05	-1.2055
chr22	24946695	24935110	2	TMEM211	160	-1.48473	0.00150152	-0.302042																																chr1	240014348	240475189	1	FMN2	2361	-1.07728	2.59282e-05	-1.46154
chr7	117145592	117072072	2	ST7-AS2	797	-2.08752	0.00151221	-0.0917229																																chr15	99565417	99716466	1	MEF2A	796	-1.8545	2.70014e-05	-0.223675
chr17	50055739	50050349	2	PICART1	948	-1.0785	0.0015362	-0.608474																																chr2	74958492	74970128	1	POLE4	546	-1.93019	3.02456e-05	-0.199161
chr15	82647770	82692820	1	CPEB1-AS1	663	-1.19914	0.00155474	-0.412881																																chr14	26822107	26775495	2	LINC02294	164	-2.5608	3.08445e-05	-0.18151
chr14	105398583	105413859	1	TEX22	837	-2.45204	0.00158771	-0.287145																																chr8	130443660	130052104	2	ASAP1	743	-1.3697	3.19243e-05	-0.818932
chr9	137277749	137282641	1	TOR4A	968	-4.58038	0.00159392	-0.173494																																chr20	13995369	16053197	1	MACROD2	152	-1.07368	3.23181e-05	-2.33262
chr1	204377665	204218851	2	PLEKHA6	2057	-2.26356	0.00161673	-0.128504																																chr6	36948263	36964837	1	PI16	524	-2.31432	3.47554e-05	-0.973775
chr10	43628817	43674703	1	ZNF32-AS3	254	-1.45334	0.00171923	-0.186904																																chr11	129617269	129612116	2	LINC01395	1528	-1.34882	3.48602e-05	-1.53478
chr11	111540280	111561745	1	LAYN	1290	-1.82178	0.00171923	-0.449737																																chr22	48780295	48780353	1	MIR4535	519	-1.55885	3.48602e-05	-1.2652
chr6	29005316	28994785	2	ZNF311	251	-1.01684	0.00176876	-0.259633																																chr14	72516820	72516898	1	MIR7843	447	-1.12671	3.48768e-05	-2.22742
chr6	125956781	125980244	1	HINT3	998	-5.70725	0.00176876	-0.102904																																chr10	119207589	119459742	1	GRK5	853	-1.21697	3.49313e-05	-1.28435
chr16	66844379	66854153	1	CA7	683	-1.18881	0.00178108	-0.629257																																chr13	112376319	112434689	1	SPACA7	523	-1.44748	3.80581e-05	-0.465323
chr1	58784327	58780788	2	JUN	873	-1.62697	0.00178782	-0.231466																																chr18	32773062	32672671	2	KLHL14	167	-1.00456	3.80581e-05	-0.850837
chr17	7281667	7288257	1	SLC2A4	175	-3.51846	0.00191581	-0.228594																																chr15	101652391	101632977	2	TM2D3	812	-1.41575	3.94926e-05	-0.410731
chr1	150257159	150265078	1	CA14	1383	-2.0705	0.00194733	-0.412494																																chr5	1225355	1246189	1	SLC6A18	26	-1.4949	3.976e-05	-0.800835
chr12	120438090	120440742	1	COX6A1	1115	-1.18206	0.00197163	-0.402494																																chr7	157574422	157574336	2	MIR153-2	1127	-1.19988	4.00584e-05	-2.57818
chr19	2328620	2321517	2	LSM7	93	-1.26108	0.00202433	-0.215052																																chr4	186726722	186587783	2	FAT1	947	-1.54615	4.49621e-05	-0.663344
chr1	100538137	100542018	1	GPR88	1121	-2.05967	0.0020656	-0.318118																																chr3	53099453	52903572	2	SFMBT1	516	-1.55558	4.86522e-05	-0.734438
chr4	73982124	73981077	2	PF4	412	-1.1475	0.00212173	-0.231259																																chr5	1801400	1816605	1	NDUFS6	35	-1.272	4.87756e-05	-0.606175
chr7	100889718	100888723	2	UFSP1	680	-1.98885	0.00213064	-0.660854																																chr5	1295069	1253147	2	TERT	27	-1.30473	5.05337e-05	-0.570627
chr11	59810872	59806135	2	MRPL16	657	-3.27738	0.002221	-0.14605																																chr5	55773194	55625845	2	SLC38A9	251	-1.64654	5.07762e-05	-0.425143
chr3	112749319	112736447	2	LINC02042	744	-1.08376	0.00233566	-0.331436																																chr11	131540867	131502759	2	LOC101929653	1544	-1.39909	5.31793e-05	-0.848799
chr5	52787940	52825210	1	PELO	225	-1.28739	0.00242223	-0.202568																																chr2	868426	779840	2	LINC01115	6	-1.16235	5.54003e-05	-0.751687
chr20	64048758	63956702	2	ZNF512B	702	-1.60446	0.00244344	-0.185137																																chr11	14643635	14493783	2	PSMA1	304	-2.30195	5.70376e-05	-0.560345
chr15	98784426	98784502	1	MIR4714	790	-4.11245	0.00246586	-0.156458																																chr5	1380067	1363582	2	LINC01511	30	-1.42688	6.53569e-05	-1.04736
chr16	85027751	85094230	1	KIAA0513	903	-2.59903	0.00249697	-0.243401																																chr8	48551567	48698510	1	LOC101929268	328	-1.07017	6.67944e-05	-1.03523
chr19	18588685	18592336	1	REX1BD	602	-1.45082	0.00252173	-0.283992																																chr11	133845538	133840631	2	SPATA19	1549	-1.65673	6.69775e-05	-0.451382
chr16	56676132	56677763	1	MT1IP	616	-1.85831	0.00252821	-0.914831																																chr6	84687712	84709578	1	TBX18-AS1	809	-2.01001	6.9621e-05	-0.387042
chr1	203026498	203078740	1	PPFIA4	2032	-1.09	0.00277078	-0.410367																																chr2	240144562	240139026	2	OTOS	1542	-1.29595	7.01662e-05	-1.22804
chr2	66433470	66426735	2	MEIS1-AS3	429	-3.64095	0.00289326	-0.200442																																chr4	30720415	31146805	1	PCDH7	203	-1.27247	7.27726e-05	-0.943749
chr6	43369478	43311133	2	ZNF318	608	-1.01907	0.00294836	-0.210002																																chr9	111795008	111686173	2	C9orf84	572	-2.11047	7.51386e-05	-0.330626
chr17	29180412	29073517	2	MYO18A	461	-1.18229	0.00294895	-0.175044																																chr16	3717597	3651639	2	TRAP1	195	-2.55136	7.51391e-05	-0.471865
chr19	41219203	41261766	1	AXL	953	-1.09684	0.00296083	-0.224331																																chr20	41169023	41169078	1	MIR6871	402	-1.47545	8.21657e-05	-1.77389
chr4	158173050	158124474	2	FAM198B	823	-1.40276	0.00296464	-0.112438																																chr12	130993976	130990138	2	ADGRD1-AS1	1239	-1.018	8.34781e-05	-0.946669
chr17	18526846	18524566	2	FAM106A	365	-1.11784	0.00297011	-0.138367																																chr6	167271169	167316019	1	UNC93A	1251	-1.02859	8.40077e-05	-0.897924
chr2	202293051	202293134	1	SNORD11	1226	-1.96774	0.00299398	-0.106167																																chr22	47631674	47855600	1	LOC284930	515	-1.03709	8.41892e-05	-1.08658
chr3	194250153	194203016	2	LINC02036	1340	-1.44147	0.00304834	-0.117366																																chr2	905451	900216	2	LINC01939	7	-1.33641	8.73346e-05	-0.624633
chr6	99568973	99542380	2	CCNC	872	-1.00978	0.00306266	-0.163187																																chr5	37948491	37951055	1	LINC02110	166	-1.2603	8.80664e-05	-0.966032
chr14	105398579	105470729	1	MTA1	836	-2.19373	0.00308338	-0.180847																																chr20	58515379	58619888	1	APCDD1L-DT	593	-1.14017	8.82408e-05	-1.1607
chr17	1187322	1003518	2	ABR	15	-2.09053	0.00310488	-0.176787																																chr16	86275745	86225580	2	LINC01081	917	-1.1725	9.0193e-05	-1.12382
chr9	12814345	12700100	2	LURAP1L-AS1	54	-1.09717	0.00310488	-0.246028																																chr2	12737367	12737444	1	MIR3125	86	-1.32056	9.30716e-05	-1.32165
chr10	95561414	95311771	2	SORBS1	620	-1.05636	0.00311667	-0.193488																																chr9	111896766	111935369	1	UGCG	573	-1.63844	0.000114228	-0.274319
chr4	185471516	185472263	1	LOC105377590	936	-1.02465	0.00320529	-0.857621																																chr3	89107524	89482134	1	EPHA3	643	-1.21731	0.000114395	-0.468902
chr2	186083233	186032891	2	LINC01473	1125	-3.08675	0.00337705	-0.0520643																																chr4	499210	540196	1	PIGG	8	-1.3225	0.000116912	-0.323147
chr9	20502342	20502265	2	MIR4474	84	-2.9738	0.00343192	-0.271984																																chr11	70872368	70872270	2	MIR3664	1000	-1.8972	0.000133252	-1.63943
chr10	99620609	99610522	2	SLC25A28	673	-2.18122	0.00345599	-0.0751446																																chr2	79866583	79866495	2	MIR8080	564	-1.43821	0.000138472	-0.861108
chr9	101533448	101473171	2	TMEM246	512	-2.24088	0.00347762	-0.15105																																chr20	1633508	1648472	1	SIRPG-AS1	37	-3.01651	0.000155893	-0.850026
chr11	59713864	59712823	2	OR10V1	656	-1.95945	0.00348513	-0.199785																																chr12	130337887	130372637	1	PIWIL1	1234	-1.12041	0.000166273	-0.69866
chr17	35194523	35192520	2	SLC35G3	533	-1.04018	0.00348513	-0.64298																																chr5	9511333	9518086	1	SEMA5A-AS1	71	-2.03906	0.000171612	-0.581379
chr10	86968192	86983934	1	ADIRF	538	-1.10748	0.0035152	-0.380064																																chr9	13433053	13406380	2	LINC01235	57	-1.57506	0.000189285	-0.477906
chr1	20732837	20719732	2	SH2D5	329	-1.36699	0.00353185	-0.489835																																chr11	56848478	56878078	1	LOC101927120	593	-1.76946	0.000191486	-0.505685
chr17	50055968	50090481	1	ITGA3	949	-1.47961	0.0035449	-0.395966																																chr9	135574935	135587112	1	LINC01502	882	-1.82118	0.000208261	-0.680438
chr1	61253510	61248945	2	NFIA-AS1	884	-1.89696	0.0035502	-0.0823515																																chr6	84556152	84421028	2	LINC01611	808	-1.20151	0.000217497	-0.439111
chr14	24365673	24379604	1	NFATC4	153	-2.31485	0.00355598	-0.209026																																chr11	48096782	48096858	1	MIR3161	532	-2.12855	0.000228148	-0.5335
chr19	50329653	50382982	1	NR1H2	1291	-1.26958	0.00355598	-0.217388																																chr2	131218067	131265278	1	POTEE	866	-1.24295	0.000233591	-0.653094
chr11	68460731	68615334	1	PPP6R3	971	-1.14775	0.00355755	-0.123042																																chr19	28965131	28969148	1	LINC00906	687	-1.72179	0.000245412	-0.514118
chr9	127611760	127692936	1	STXBP1	716	-1.55581	0.00361605	-0.138468																																chr6	44126914	44155519	1	TMEM63B	626	-3.81835	0.000252937	-0.389976
chr12	47753916	47782753	1	SLC48A1	390	-4.61154	0.0036597	-0.142749																																chr16	86722091	86741059	1	LINC02188	927	-1.05803	0.000255299	-1.08322
chr17	39667981	39670475	1	PNMT	623	-5.32032	0.0036597	-0.408249																																chr8	73878910	73688691	2	UBE2W	456	-1.21417	0.000265265	-0.292861
chr17	48430275	48133440	2	SKAP1	898	-1.60927	0.0036597	-0.147452																																chr1	211639695	211654581	1	LINC01693	2142	-1.92459	0.000272847	-0.655344
chr17	57955323	57861243	2	CUEDC1	1010	-1.14583	0.00366715	-0.179163																																chr8	19758029	19404161	2	CSGALNACT1	124	-1.57509	0.000279216	-0.451342
chr6	107459564	107152557	2	PDSS2	897	-1.3145	0.00369712	-0.149863																																chr17	65457541	65458408	1	LINC02563	1125	-1.02209	0.000303134	-1.56535
chr3	57079329	56727418	2	ARHGEF3	536	-1.53218	0.00370524	-0.162062																																chr9	119935053	119937832	1	LINC01613	627	-1.30841	0.000303134	-0.840607
chr16	89947925	89968060	1	DEF8	995	-2.16007	0.00376546	-0.275153																																chr19	50861568	50880567	1	KLK2	1317	-1.24801	0.000312841	-1.22982
chr9	134317098	134440585	1	RXRA	861	-1.17002	0.00377431	-0.189151																																chr16	84116906	84053761	2	MBTPS1	889	-4.83985	0.000313092	-0.304737
chr14	72926332	72959703	1	DCAF4	449	-1.21155	0.00382381	-0.21899																																chr8	73259502	73241329	2	C8orf89	450	-1.28266	0.000339556	-0.27548
chr17	65056839	65010715	2	GNA13	1122	-2.36429	0.00382843	-0.0956184																																chr18	77993722	77971504	2	LINC01029	371	-1.21084	0.00034775	-0.421809
chr3	38454820	38451027	2	ACVR2B-AS1	227	-2.40498	0.00415188	-0.43489																																chr7	94004382	93962762	2	BET1	571	-1.17543	0.000360805	-0.361446
chr18	45967274	45847609	2	EPG5	209	-5.53736	0.00420479	-0.091249																																chr9	115925207	115888169	2	LINC00474	617	-1.82522	0.000361149	-0.227153
chr16	29899547	29871159	2	SEZ6L2	449	-1.24755	0.00422411	-0.413974																																chr14	71320449	71741229	1	SIPA1L1	444	-1.82725	0.000377152	-0.558835
chr17	81523847	81509971	2	ACTG1	1368	-1.46885	0.00422992	-0.266932																																chr19	33064888	32978593	2	RHPN2	714	-1.03126	0.000397312	-1.16512
chr1	178093984	178091508	2	RASAL2-AS1	1871	-2.51399	0.00428828	-0.280598																																chr19	51002711	50996007	2	KLK8	1322	-1.77569	0.0003975	-0.904671
chr20	50731544	50756795	1	PARD6B	540	-2.78011	0.00428828	-0.105938																																chr13	19181852	19173770	2	TUBA3C	5	-1.49247	0.000397909	-0.286488
chr1	160579516	160541095	2	CD84	1698	-1.31188	0.00436269	-0.115024																																chr15	88511521	88459476	2	MRPL46	703	-1.07653	0.00041216	-0.233626
chr2	27489789	27444371	2	IFT172	193	-1.45078	0.00441545	-0.143398																																chr10	42475543	42495336	1	LINC00839	239	-1.68334	0.000434127	-0.443239
chr2	170771113	170798971	1	ERICH2	1029	-1.25037	0.00447597	-0.273494																																chr22	43862503	43824509	2	SULT4A1	464	-1.40138	0.000437707	-1.12865
chr7	100604206	100589402	2	PCOLCE-AS1	665	-2.95943	0.0045156	-0.177566																																chr8	1302607	1296034	2	LOC286083	8	-1.08022	0.000448417	-0.503952
chr12	120265771	120210439	2	PXN	1109	-2.91912	0.0045333	-0.0978252																																chr13	48578088	48576974	2	LINC00462	236	-2.17601	0.000480801	-0.663962
chr8	143267433	143276931	1	GLI4	809	-2.70765	0.0045333	-0.160611																																chr4	7068197	7058906	2	GRPEL1	104	-1.17374	0.000487002	-0.66892
chr17	4433688	4488208	1	SPNS3	90	-1.9638	0.00456157	-0.156864																																chr2	124025287	124915287	1	CNTNAP5	825	-1.24328	0.000493813	-0.879859
chr21	41167801	41282518	1	BACE2	221	-1.02834	0.00480069	-0.159038																																chr11	81890836	81890741	2	MIR4300	1118	-2.23952	0.000494713	-0.859889
chr10	97498794	97458324	2	MMS19	647	-2.6208	0.00480261	-0.167725																																chr5	997308	987180	2	LOC100506688	20	-1.15782	0.000504135	-0.72761
chr10	63373053	63372942	2	MIR1296	366	-2.92493	0.00485048	-0.220462																																chr14	106482439	106521073	1	LINC00221	849	-1.63088	0.000550398	-0.416643
chr7	75092573	75149817	1	GTF2IRD2B	469	-2.78538	0.00500158	-0.100675																																chr9	123930152	123379654	2	DENND1A	676	-1.46084	0.000561068	-0.414837
chr17	4997610	4988130	2	INCA1	119	-1.16096	0.0050289	-0.336119																																chr6	167679270	167666840	2	LINC02538	1254	-1.30256	0.000628399	-0.953081
chr14	22883165	22887686	1	REM2	82	-1.7077	0.00503705	-0.64294																																chr1	223143282	223109406	2	TLR5	2213	-1.39949	0.000650125	-0.601263
chr17	82752064	82945922	1	TBCD	1423	-2.1969	0.0050551	-0.13892																																chr5	38290986	38282264	2	EGFLAM-AS4	169	-1.13626	0.000667047	-0.543888
chr16	71525233	71538746	1	CHST4	796	-1.19602	0.00520066	-0.229243																																chr13	36131306	35768652	2	DCLK1	128	-1.08618	0.000670995	-0.966203
chr14	61734138	61796428	1	SNAPC1	364	-1.17956	0.00527331	-0.171637																																chr3	53130462	53019016	2	RFT1	517	-1.38873	0.000670995	-0.485616
chr12	6124770	5948874	2	VWF	61	-1.47062	0.00530991	-0.165008																																chr11	18935002	18933813	2	MRGPRX1	350	-1.61051	0.000671066	-1.37716
chr12	41764189	41765581	1	LINC02400	357	-1.83463	0.00538208	-0.190484																																chr5	892643	919357	1	TRIP13	19	-1.28112	0.000671095	-0.382438
chr11	826146	831991	1	CRACR2B	45	-1.05669	0.00542591	-0.30503																																chr9	112750838	112881671	1	SNX30	580	-1.10191	0.000674734	-0.345709
chr1	205813748	205789093	2	SLC41A1	2081	-3.88951	0.00561792	-0.130683																																chr6	165988048	165908802	2	LINC00473	1234	-1.08431	0.000718748	-0.837988
chr18	36187448	36179996	2	LOC101927809	185	-1.01403	0.00563398	-0.228211																																chr6	159383531	159396443	1	LINC02529	1204	-1.04029	0.000750363	-0.483173
chr2	74421678	74425755	1	WDR54	524	-3.27691	0.00564209	-0.177225																																chr7	28180322	28243917	1	JAZF1-AS1	208	-1.40233	0.000757892	-0.523442
chr1	160081570	160090563	1	KCNJ9	1684	-1.36329	0.00576305	-0.345938																																chr5	38720273	38710367	2	LINC01265	174	-1.2093	0.000765249	-0.588671
chr15	74957464	74954416	2	RPP25	575	-1.47518	0.00586247	-0.502671																																chr12	113773683	113679459	2	LINC01234	1066	-1.07031	0.000776565	-1.28399
chr16	28688558	28735730	1	EIF3C	416	-1.17499	0.00592374	-0.117386																																chr22	17121586	17132104	1	LINC01664	15	-2.33406	0.000805264	-0.59895
chr20	62816244	62841159	1	COL9A3	653	-1.38385	0.00592374	-0.395498																																chr10	14774897	14518557	2	FAM107B	101	-1.61232	0.000814024	-0.746337
chr6	28224886	28233482	1	ZSCAN9	235	-1.16214	0.00617153	-0.15203																																chr5	9053895	9053816	2	MIR4636	70	-1.30312	0.00082145	-0.513707
chr1	58785160	58899594	1	LINC01135	872	-1.71608	0.00626161	-0.176193																																chr4	108650584	108667820	1	OSTC	616	-1.14126	0.000828798	-0.259902
chr1	205228176	205273343	1	TMCC2	2068	-1.1433	0.00626161	-0.198167																																chr19	409170	405438	2	C2CD4C	6	-1.37626	0.000855528	-2.29003
chr18	80033949	79970811	2	TXNL4A	379	-5.48652	0.00626629	-0.0880201																																chr19	46229752	46231243	1	IGFL1	1124	-1.06823	0.000858164	-1.42651
chr10	133568291	133553901	2	SYCE1	968	-1.3216	0.0063416	-0.49807																																chr2	131104847	131353709	1	PLEKHB2	865	-1.08788	0.000892568	-1.04399
chr4	2793023	2841098	1	SH3BP2	54	-4.24727	0.0063416	-0.113295																																chr19	55836800	55785397	2	NLRP11	1558	-2.77197	0.000905581	-0.289038
chr11	59713456	59805882	1	STX3	655	-2.49016	0.00642086	-0.194187																																chr16	54848233	54847247	2	LOC101927480	588	-1.49898	0.000911048	-0.857542
chr15	74957219	75021496	1	SCAMP5	574	-1.38193	0.00647017	-0.252916																																chr4	122621069	122612628	2	IL21	686	-1.15002	0.000939709	-0.59351
chr12	123533718	123470054	2	RILPL1	1184	-2.38077	0.0065123	-0.127275																																chr2	118942166	118994660	1	MARCO	802	-1.0482	0.000956786	-1.04156
chr9	136791379	136810042	1	CCDC183	923	-1.92448	0.00671588	-0.178472																																chr1	81306160	81992436	1	ADGRL2	991	-1.00366	0.000991367	-0.862968
chr9	3526004	3218297	2	RFX3	17	-1.16599	0.00680664	-0.08549																																chr20	39224748	39213777	2	LINC01734	396	-1.24699	0.00100799	-0.827526
chr19	42133513	42133445	2	MIR4323	984	-1.64171	0.00683595	-0.538843																																chr1	11609531	11613355	1	LINC01647	182	-1.07714	0.00105757	-0.925456
chr19	46634685	46634076	2	GNG8	1133	-1.33549	0.00683595	-0.893425																																chr3	67654614	67360460	2	SUCLG2	592	-1.64785	0.0011479	-0.900151
chr10	99532933	99536524	1	NKX2-3	672	-2.63008	0.00686726	-0.228522																																chr10	97102756	97103747	1	SLIT1-AS1	638	-1.24077	0.00123388	-1.23241
chr11	45921621	45929096	1	LARGE2	486	-1.84967	0.00691868	-0.338239																																chr19	460996	416583	2	SHC2	7	-1.0682	0.00126105	-0.991526
chr14	105472962	105480170	1	CRIP2	839	-1.10857	0.00694725	-0.564154																																chr7	55188934	55179750	2	EGFR-AS1	373	-1.84315	0.00128497	-0.396291
chr12	27523431	27695564	1	PPFIBP1	311	-2.85557	0.00697072	-0.0858776																																chr11	126940746	126945090	1	KIRREL3-AS2	1511	-1.22776	0.00129902	-1.0224
chr14	20590823	20590193	2	RNASE12	37	-1.50106	0.00699278	-0.127984																																chr16	82773319	82829638	1	LOC101928446	880	-1.41638	0.00132608	-0.371657
chr12	47771040	47734367	2	RAPGEF3	389	-2.80466	0.00704795	-0.138853																																chr7	68020253	68032690	1	LOC102723427	428	-1.61043	0.00141256	-0.135914
chr7	95396368	95359944	2	PON3	578	-1.04285	0.00704795	-0.161353																																chr9	36864308	36864254	2	MIR4540	236	-1.77197	0.00142266	-1.08232
chr11	6419414	6395124	2	APBB1	199	-2.70153	0.00706461	-0.126558																																chr9	135639540	135623656	2	GLT6D1	883	-1.92112	0.00143452	-0.619159
chr17	4807096	4823434	1	PLD2	106	-2.30387	0.00716687	-0.183408																																chr6	36871870	36928964	1	C6orf89	523	-2.45868	0.001445	-0.139149
chr13	32031300	32299122	1	FRY	112	-2.68554	0.0072577	-0.112122																																chr10	122850793	122832149	2	FAM24B-CUZD1	878	-1.49734	0.00153496	-0.368205
chr19	474983	463346	2	ODF3L2	8	-1.05811	0.00731752	-0.446586																																chr9	88991447	89005010	1	S1PR3	387	-1.602	0.00161602	-0.739932
chr4	185395899	185363879	2	LRP2BP	931	-2.1697	0.00734726	-0.17741																																chr15	86141996	87029052	1	AGBL1	698	-1.10988	0.00168212	-1.17789
chr2	74442422	74425836	2	RTKN	525	-2.57525	0.00738547	-0.189038																																chr2	6375422	6366010	2	LINC01247	30	-1.81149	0.00169553	-0.385966
chr5	91380349	91439085	1	ARRDC3-AS1	453	-1.2327	0.00746928	-0.0910643																																chr13	19345049	19346749	1	LINC00421	7	-1.5429	0.00171125	-0.682313
chr10	71851375	71816298	2	PSAP	425	-1.42528	0.00747785	-0.0850382																																chr15	23647841	23643544	2	MAGEL2	23	-1.55686	0.00171195	-0.782659
chr17	4263977	4163907	2	ANKFY1	88	-1.77377	0.00748041	-0.126629																																chr22	35066136	35087387	1	ISX	276	-2.00056	0.00172525	-0.422363
chr7	92179531	92141643	2	LRRD1	548	-1.9858	0.00751698	-0.105187																																chr9	133586197	133578415	2	FAM163B	851	-1.10323	0.00175116	-1.11008
chr1	205850132	205828022	2	PM20D1	2082	-1.39007	0.00755629	-0.124199																																chr5	174995513	174919082	2	LINC01951	1051	-1.13577	0.0018086	-0.594625
chr1	33080996	33007940	2	AK2	546	-1.289	0.0076517	-0.173524																																chr10	131095218	131095777	1	TCERG1L-AS1	932	-1.16605	0.00181262	-0.949153
chr10	11611754	11453946	2	USP6NL	76	-1.27725	0.00786988	-0.0755883																																chr16	85011535	84974181	2	ZDHHC7	902	-1.20061	0.00187664	-0.17739
chr19	15508493	15552317	1	CYP4F22	509	-1.71626	0.00786988	-0.107205																																chr22	17121367	17116299	2	TMEM121B	14	-2.38002	0.00189701	-0.741333
chr17	83051810	82942155	2	B3GNTL1	1425	-1.71154	0.00789707	-0.0870843																																chr5	1801366	1798386	2	MRPL36	36	-1.04076	0.00190661	-0.654496
chr22	27801498	27748277	2	MN1	183	-2.38111	0.00806005	-0.112867																																chr22	41589890	41576894	2	PMM1	415	-2.54502	0.00191293	-0.568405
chr20	46432985	46366049	2	ELMO2	491	-1.08849	0.00809845	-0.0933856																																chr1	2632990	2590639	2	MMEL1	81	-1.29737	0.00199686	-1.15862
chr13	113158654	113172383	1	PROZ	532	-1.73718	0.00820064	-0.473673																																chr13	19263873	19262797	2	ANKRD26P3	6	-1.62501	0.00213072	-0.163709
chr17	39664187	39666555	1	TCAP	622	-5.03903	0.00824148	-0.303028																																chr16	32252719	32255922	1	TP53TG3D	531	-1.11721	0.00221075	-0.68251
chr7	47582558	47275154	2	TNS3	345	-1.24074	0.00824148	-0.200496																																chr6	53061802	53001279	2	ICK	701	-2.87457	0.00238868	-0.405189
chr17	81034881	81029130	2	BAIAP2-DT	1351	-2.25121	0.00838374	-0.327432																																chr10	94108814	94081950	2	PLCE1-AS2	609	-1.74933	0.00239726	-0.570261
chr6	53061802	53001279	2	ICK	701	-1.12988	0.00840461	-0.296458																																chr4	110860647	110860582	2	MIR297	633	-1.50047	0.00254647	-0.737524
chr16	90020128	90004865	2	DBNDD1	997	-1.55182	0.00852464	-0.274129																																chr17	72342940	72355136	1	LINC02003	1175	-1.73412	0.00258222	-0.554008
chr5	132813587	132816797	1	SOWAHA	632	-1.17754	0.00935772	-0.577309																																chr3	120742637	120783069	1	GTF2E1	805	-1.47231	0.00261879	-0.217751
chr14	100852390	100852487	1	MIR770	679	-2.34087	0.00936541	-0.231309																																chr6	85390186	85387219	2	LINC02535	811	-1.82368	0.00261879	-0.758647
chr11	67317871	67392074	1	LOC100130987	935	-1.49984	0.00942474	-0.181233																																chr10	1526637	1556984	1	ADARB2-AS1	15	-1.18578	0.00262744	-0.569139
chr8	93916855	93926066	1	PDP1	548	-1.33426	0.00943916	-0.102002																																chr1	13410450	13421328	1	PRAMEF20	232	-1.02627	0.00272939	-0.262934
chr1	55215113	55066359	2	USP24	859	-4.90853	0.00955714	-0.0583012																																chr14	99480889	99397746	2	SETD3	657	-1.13388	0.00276781	-0.231424
chr12	55400430	55401505	1	OR6C65	594	-1.43173	0.00955714	-0.239606																																chr10	84173738	84185294	1	C10orf99	518	-2.3636	0.00278032	-0.363012
chr7	98877933	99013243	1	TRRAP	601	-5.09757	0.00955714	-0.066745																																chr7	66628881	66643051	1	KCTD7	421	-1.92319	0.00280898	-0.591241
chr4	82753430	82753337	2	MIR575	479	-1.90539	0.00964172	-0.180912																																chr19	10010471	9959561	2	COL5A3	309	-1.18467	0.00282539	-1.32616
chr10	125161170	124984317	2	CTBP2	900	-1.87018	0.00966605	-0.122006																																chr13	112313467	112321758	1	LINC01043	521	-1.60503	0.00293845	-0.43147
chr1	108560089	108644900	1	FAM102B	1146	-1.57449	0.00967343	-0.0904698																																chr3	23757	24501	1	LINC01986	1	-2.72266	0.00295821	-0.66205
chr5	1345099	1317744	2	CLPTM1L	29	-1.21819	0.00982537	-0.144647																																chr14	104579684	104590515	1	C14orf180	814	-1.18587	0.00296807	-1.10509
chr11	63616883	63573195	2	PLA2G16	778	-1.08928	0.00984307	-0.209586																																chr22	44569339	44572341	1	LINC00207	473	-1.0138	0.00297007	-0.862673
chr1	1426128	1427787	1	TMEM88B	46	-2.14642	0.00988754	-0.403791																																chr8	383174	375931	2	FAM87A	3	-1.24259	0.00297265	-1.17944
chr6	135497776	135283532	2	AHI1	1061	-2.6741	0.0099065	-0.0660482																																chr18	41632185	41480271	2	KC6	197	-1.07667	0.00298984	-0.236032
chr1	23913362	23870526	2	CNR2	380	-2.08342	0.00995266	-0.121988																																chr6	39792298	39904877	1	DAAM2	547	-1.0418	0.00309981	-1.24655
chr20	51768634	51596514	2	ATP9A	549	-1.57305	0.00997136	-0.15759																																chr14	94517844	94487274	2	SERPINA12	624	-1.4009	0.00316141	-0.762153
chr16	28751787	28772807	1	NPIPB9	417	-1.07857	0.00997253	-0.232384																																chr4	155173716	155381694	1	LOC102724776	811	-1.34583	0.00318071	-0.695592
chr18	9914002	9960021	1	VAPA	63	-1.06746	0.0100371	-0.153022																																chr4	152100754	152104720	1	LINC02273	789	-1.25755	0.00326454	-0.434356
chr2	32628032	32821051	1	TTC27	240	-3.09692	0.010184	-0.108377																																chr7	56116400	56114681	2	NUPR2	387	-1.30237	0.00340254	-0.578223
chr5	37371181	37288137	2	NUP155	162	-3.0364	0.0102544	-0.103018																																chr3	179898229	179921895	1	PEX5L-AS2	1209	-1.13149	0.00353208	-0.414201
chr20	2814968	2820284	1	TMEM239	59	-1.96008	0.0102683	-0.426542																																chr11	7825972	7825037	2	OR5P3	232	-1.09494	0.00357202	-0.412966
chr16	2673444	2660349	2	ERVK13-1	144	-2.2694	0.010315	-0.134257																																chr5	5140330	5320304	1	ADAMTS16	50	-1.22443	0.00362806	-0.629653
chr2	57907651	58159920	1	VRK2	381	-1.63104	0.0104406	-0.10053																																chr17	71202177	71097775	2	CASC17	1167	-1.70655	0.00382227	-0.25245
chr21	43865186	43986536	1	AGPAT3	263	-1.22145	0.0104406	-0.133333																																chr1	13347134	13342034	2	PRAMEF14	229	-1.39738	0.00384017	-0.367733
chr3	186362237	186147201	2	DGKG	1276	-1.00093	0.0104446	-0.326982																																chr19	51035230	51029092	2	KLK12	1326	-2.55485	0.00384017	-0.932641
chr19	3094410	3124004	1	GNA11	114	-2.26332	0.0104639	-0.0967029																																chr14	101730437	101732522	1	LINC00239	777	-1.19354	0.00387278	-1.61356
chr12	57549998	57586632	1	KIF5A	679	-2.81944	0.0105146	-0.130558																																chr6	130827406	130837135	1	SMLR1	1017	-1.35358	0.00389741	-0.200261
chr2	217900628	217900513	2	MIR6809	1321	-2.26614	0.0106086	-0.136843																																chr12	128118217	128121952	1	LINC02368	1223	-2.60513	0.00402568	-0.314225
chr17	76121576	76081017	2	EXOC7	1262	-2.3327	0.0106356	-0.102161																																chr9	78297143	78330093	1	PSAT1	346	-1.22128	0.00407007	-0.470068
chr19	47232766	47220824	2	BBC3	1147	-1.28232	0.0106715	-0.183436																																chr19	51009634	50996018	2	KLK9	1323	-1.3513	0.00413494	-0.952639
chr7	48035511	48061304	1	C7orf57	353	-1.65858	0.0106715	-0.243896																																chr2	238555054	238510690	2	LINC01107	1527	-1.14635	0.00416708	-0.980952
chr16	15949577	16143074	1	ABCC1	306	-2.33775	0.0107463	-0.0851988																																chr13	19008259	19012559	1	LINC00442	4	-1.49466	0.00418376	-0.274789
chr21	44012319	44106552	1	TRAPPC10	264	-1.76881	0.0107971	-0.0638434																																chr20	41340920	41360582	1	LPIN3	404	-1.68708	0.00425478	-1.09187
chr17	48530997	48528526	2	HOXB1	902	-1.99099	0.0108411	-0.224472																																chr9	88990863	88996140	1	C9orf47	386	-1.0352	0.00430049	-0.863311
chr4	41256413	41268455	1	UCHL1	249	-1.79687	0.0108562	-0.260251																																chr6	134520585	134428240	2	LOC101928231	1054	-2.12628	0.00432332	-0.218452
chr1	109113857	109105951	2	C1orf194	1158	-1.10354	0.0108925	-0.470888																																chr1	12886201	12879224	2	PRAMEF4	217	-1.51762	0.0043719	-0.291572
chr15	40238759	40277487	1	PAK6	188	-1.07183	0.0109006	-0.232201																																chr4	108167525	108199920	1	LEF1-AS1	613	-1.03766	0.00443712	-0.541038
chr19	18204730	18220480	1	LOC102725254	584	-1.7028	0.0109006	-0.263235																																chr11	7928662	7927633	2	OR10A6	233	-1.29899	0.00450486	-0.723004
chr3	24494087	24523228	1	THRB-AS1	160	-2.17656	0.0109006	-0.144329																																chr17	5020093	5019214	2	LOC102724009	121	-2.3818	0.00453313	-0.778442
chr5	119268692	119399688	1	TNFAIP8	559	-1.94235	0.0109006	-0.0937891																																chr9	135561756	135566955	1	PAEP	881	-3.0801	0.0046428	-0.80449
chr1	33081104	33120530	1	AZIN2	547	-1.39252	0.0109594	-0.178147																																chr21	13644850	13644775	2	MIR3118-1	19	-1.22561	0.00473826	-0.24307
chr17	8124092	8120590	2	HES7	231	-1.68089	0.0109794	-0.615331																																chr6	159800249	159820704	1	PNLDC1	1213	-1.0929	0.00474525	-0.243245
chr19	49119389	49151026	1	PPFIA3	1228	-1.59992	0.0111647	-0.259683																																chr7	149597	155465	1	LOC100507642	2	-2.48552	0.00474531	-0.232373
chr19	50432903	50466321	1	MYBPC2	1295	-1.08812	0.0113325	-0.343321																																chr19	50969673	50958631	2	KLK6	1320	-2.16098	0.00476663	-0.92953
chr4	1721490	1745176	1	TACC3	36	-1.41452	0.0114247	-0.0533192																																chr15	75712848	75674322	2	CSPG4	589	-1.05201	0.00504494	-0.847229
chr12	49094819	49089421	2	DHH	428	-1.10202	0.0114814	-0.657542																																chr19	50837213	50825289	2	KLK15	1314	-1.47863	0.0051087	-1.12664
chr1	43933320	43937241	1	ARTN	705	-1.4231	0.0115557	-0.197653																																chr16	46973788	46955362	2	DNAJA2	542	-1.54128	0.00517088	-0.168594
chr14	24337382	24318349	2	ADCY4	151	-1.75427	0.0115938	-0.172956																																chr10	49762379	49734643	2	OGDHL	316	-1.17121	0.00517516	-0.929717
chr11	65862026	65823022	2	CFL1	878	-1.42044	0.0117462	-0.11496																																chr16	83508346	83508408	1	MIR3182	882	-1.46337	0.00524707	-0.77838
chr3	149658210	149661364	1	WWTR1-AS1	1044	-1.85918	0.0123823	-0.409153																																chr10	24275685	24275781	1	MIR603	160	-1.66069	0.00525673	-0.40594
chr14	22836557	22849027	1	MMP14	80	-1.17398	0.0125511	-0.379255																																chr4	155208629	155217078	1	NPY2R	812	-1.80693	0.00531686	-0.800833
chr10	12725353	12725254	2	MIR548Q	88	-3.75006	0.012649	-0.118922																																chr1	109213918	109238169	1	SARS	1160	-1.86536	0.00533293	-0.463388
chr11	122655675	122814473	1	UBASH3B	1432	-1.11683	0.012678	-0.10049																																chr1	158254137	158258269	1	CD1A	1640	-1.28235	0.00535165	-0.610398
chr3	168551854	168551949	1	MIR551B	1148	-3.4505	0.0127077	-0.0833856																																chr6	79233718	79236797	1	HMGN3-AS1	786	-3.10754	0.0053721	-0.334217
chr14	55051631	55070192	1	MAPK1IP1L	311	-3.31679	0.0127278	-0.0571707																																chr11	36010098	36010204	1	MIR3973	443	-1.63666	0.00553117	-0.724154
chr4	152779764	152769354	2	TIGD4	797	-2.9546	0.0127278	-0.0875342																																chr1	176463171	176845605	1	PAPPA2	1863	-1.15718	0.00555181	-0.770402
chr1	155127460	155134857	1	EFNA1	1555	-3.37933	0.0127964	-0.135215																																chr12	8123632	8138607	1	CLEC4A	131	-3.18769	0.00569903	-0.169886
chr9	137423262	137306896	2	EXD3	970	-1.25122	0.0129533	-0.117391																																chr21	43812567	43805758	2	AATBC	262	-1.50359	0.00579899	-0.366057
chr1	38009258	38024824	1	UTP11	615	-1.08985	0.0131412	-0.0964178																																chr16	84239750	84218667	2	KCNG4	894	-1.03004	0.00583288	-0.712884
chr1	51236271	51273455	1	RNF11	799	-2.06555	0.0133688	-0.0898655																																chr22	15784959	15829984	1	DUXAP8	5	-1.75501	0.00588975	-0.322835
chr21	41167557	41167629	1	MIR3197	220	-2.50219	0.0134514	-0.488775																																chr3	156555184	156540140	2	SSR3	1092	-1.0876	0.00616797	-0.191765
chr3	167735243	167825568	1	SERPINI1	1145	-1.72774	0.0135741	-0.0764799																																chr12	58544124	58813060	1	LOC100506869	701	-1.2654	0.0061855	-0.251064
chr7	76461676	76505995	1	DTX2	488	-2.04869	0.0137528	-0.0954799																																chr12	127636467	127631248	2	LINC02411	1217	-2.18796	0.0062761	-0.585496
chr12	57132139	57095408	2	STAT6	660	-1.45097	0.0140106	-0.200094																																chr1	238486023	238480384	2	LINC01139	2357	-1.28714	0.00632323	-0.323094
chr5	139647299	139683882	1	CXXC5	722	-1.35674	0.0142647	-0.0624579																																chr10	125683144	125576522	2	TEX36	903	-1.42963	0.00640685	-0.506884
chr12	52006940	52015889	1	GRASP	485	-1.71618	0.0143791	-0.217747																																chr19	33521794	33386950	2	PEPD	722	-1.4326	0.00648398	-0.442121
chr12	109021240	108907741	2	SVOP	989	-1.13959	0.0143791	-0.270036																																chr3	122325244	122341972	1	CSTA	819	-1.1727	0.00671954	-0.14652
chr17	38869859	38921770	1	LASP1	607	-5.38726	0.0143791	-0.0820341																																chr11	7905955	7704628	2	LOC283299	230	-1.26771	0.00673755	-0.478291
chr2	159286799	159235793	2	WDSUB1	956	-4.38729	0.0143791	-0.040014																																chr6	30876421	30900156	1	DDR1	312	-1.27924	0.00676931	-0.561586
chr21	46605208	46598962	2	S100B	326	-5.18146	0.0143791	-0.0708614																																chr16	24203116	24203231	1	MIR1273H	380	-1.86189	0.00681537	-0.271452
chr9	129321016	129324905	1	C9orf106	777	-5.01676	0.0143791	-0.063																																chr6	36127809	36144524	1	MAPK13	508	-1.45967	0.00688791	-0.414387
chr5	62306206	62628577	1	IPO11	286	-2.03302	0.0143981	-0.101341																																chr16	48156018	48082973	2	ABCC12	549	-1.50968	0.00742504	-0.71159
chr10	70170523	70147289	2	SAR1A	404	-1.7634	0.0144627	-0.0640823																																chr22	21982816	21957025	2	TOP3B	112	-1.38461	0.00753424	-0.251034
chr20	2524702	2467212	2	ZNF343	47	-3.33418	0.0144654	-0.208122																																chr8	143945279	143945191	2	MIR661	841	-1.32905	0.00797739	-0.400546
chr3	128489212	128502348	1	GATA2-AS1	893	-1.65839	0.0144654	-0.153936																																chr12	67989445	68234686	1	IFNG-AS1	747	-1.0021	0.00821907	-0.428542
chr7	100602177	100608175	1	PCOLCE	666	-3.2788	0.0144654	-0.221815																																chr14	37902372	37896060	2	LINC00517	222	-1.5968	0.00852765	-0.352962
chr3	15859771	15667236	2	ANKRD28	124	-2.11956	0.0145395	-0.064245																																chr3	42410600	42397078	2	LYZL4	258	-1.06653	0.00857568	-0.389161
chr5	31639410	32110931	1	PDZD2	125	-1.33082	0.0145578	-0.177369																																chr19	50830530	50851089	1	LOC105372441	1315	-1.48131	0.00858945	-1.04568
chr12	96194382	96269835	1	ELK3	892	-2.53295	0.0146071	-0.0718615																																chr16	20356301	20333052	2	UMOD	330	-1.64536	0.00863702	-0.412257
chr7	143407813	143523449	1	EPHA1-AS1	1002	-2.59241	0.0146539	-0.0813856																																chr1	160796074	160828261	1	LY9	1702	-2.92857	0.00922916	-0.323321
chr2	203014798	202874782	2	WDR12	1230	-2.19351	0.0147835	-0.056749																																chr20	38260149	38304332	1	LOC149684	376	-1.03908	0.0092812	-0.999801
chr9	127397138	127408419	1	SLC2A8	710	-2.129	0.0147835	-0.206717																																chr19	56176020	56185775	1	GALP	1566	-1.76806	0.00955878	-0.356743
chr21	33643926	33589341	2	CRYZL1	154	-1.59847	0.0147918	-0.109667																																chr22	37019635	37029822	1	MPST	307	-4.59404	0.00960281	-0.167639
chr22	46006616	46010777	1	LOC730668	492	-1.76112	0.0148209	-0.123861																																chr18	32185069	32220404	1	MEP1B	166	-1.26531	0.00963812	-0.244889
chr1	236348262	236484914	1	EDARADD	2346	-1.70618	0.0148262	-0.106518																																chr1	231187627	231184098	2	LOC149373	2302	-1.41598	0.00968592	-0.939898
chr12	49707725	49764934	1	TMBIM6	444	-2.35465	0.0148411	-0.106735																																chr2	13007013	12966784	2	LOC100506474	87	-1.04455	0.00986421	-0.388916
chr9	129608884	129636131	1	NTMT1	780	-1.01116	0.015011	-0.11904																																chr6	169254044	169215780	2	THBS2	1272	-1.26467	0.00987378	-0.633926
chr7	32957404	33006931	1	FKBP9	246	-1.67683	0.0150932	-0.166572																																chr10	80289684	80271820	2	MAT1A	507	-1.30293	0.0102946	-0.188608
chr1	148362533	148362370	2	RNVU1-1	1357	-1.08704	0.0151489	-0.39049																																chr11	38648858	38655252	1	LINC01493	452	-2.96353	0.0103273	-0.13703
chr11	73646178	73662819	1	PLEKHB1	1042	-2.70035	0.0152034	-0.203297																																chr3	190449876	190428655	2	TMEM207	1319	-1.0693	0.0104598	-0.409757
chr17	81400778	81400716	2	MIR4740	1366	-2.55681	0.0152034	-0.169197																																chr10	95974029	96032684	1	CC2D2B	625	-2.55266	0.0105923	-0.105269
chr9	106863097	107013634	1	ZNF462	539	-1.35348	0.0153245	-0.168257																																chr19	50953093	50943303	2	KLK5	1319	-1.5772	0.0106833	-0.703886
chr10	101031234	101041244	1	SFXN3	701	-1.18415	0.015337	-0.306769																																chr16	83806127	83789967	2	LOC102724163	883	-1.47565	0.010731	-0.271129
chr17	81395475	81466332	1	BAHCC1	1365	-2.06563	0.015337	-0.117837																																chr19	47309874	47322066	1	C5AR1	1151	-2.15015	0.0111592	-0.696187
chr5	95962071	95885098	2	ELL2	471	-2.15733	0.015338	-0.12102																																chr20	60308474	60308567	1	MIR646	620	-1.13304	0.0112056	-0.745432
chr15	33310659	33303657	2	LOC101928134	144	-1.25196	0.015407	-0.410213																																chr15	23687330	23685400	2	NDN	24	-1.37795	0.0112377	-0.391361
chr13	99690971	99690081	2	CLYBL-AS2	449	-1.27089	0.0155882	-0.177731																																chr12	68971570	68842208	2	CPM	759	-1.3216	0.0114278	-0.313514
chr17	82840578	82829435	2	ZNF750	1424	-1.73358	0.0158392	-0.0742389																																chr14	92923080	92935293	1	CHGA	596	-1.36072	0.0114602	-0.834869
chr14	101964528	102050792	1	DYNC1H1	779	-1.56119	0.0158473	-0.0799779																																chr12	127340072	127324155	2	LINC02375	1216	-1.84084	0.0119359	-0.397293
chr2	218002995	217799789	2	TNS1	1320	-1.54616	0.0158683	-0.140855																																chr4	65669961	65698029	1	EPHA5-AS1	346	-1.76663	0.0124204	-0.409062
chr1	56645272	56579168	2	LOC101929935	862	-1.22525	0.0159833	-0.233887																																chr10	84241461	84231593	2	LRIT1	521	-1.23098	0.0124491	-0.421938
chr3	47580792	47562239	2	CSPG5	346	-1.15801	0.0160798	-0.388524																																chr21	40630767	40615378	2	DSCAM-IT1	218	-1.59735	0.0125345	-0.309406
chr21	15065000	14818843	2	NRIP1	26	-1.76702	0.0161075	-0.106512																																chr13	93056657	93057926	1	LINC00363	406	-2.33105	0.0127115	-0.309787
chr17	46979248	46978156	2	RPRML	872	-1.30654	0.0162174	-0.631693																																chr22	43516107	43537117	1	EFCAB6-AS1	462	-1.79837	0.0127525	-0.412536
chr7	29208970	29199540	2	LOC102724484	215	-1.97316	0.0165237	-0.0731566																																chr5	36071358	36035017	2	UGT3A2	153	-1.39136	0.012982	-0.309514
chr14	104924816	104937790	1	PLD4	824	-2.31382	0.0166638	-0.297325																																chr6	167158329	167156271	2	GPR31	1250	-1.05722	0.0130611	-1.115
chr2	26970612	27027196	1	MAPRE3	166	-2.04147	0.0169173	-0.104357																																chr22	15690026	15721631	1	POTEH	2	-1.50931	0.0131178	-0.14049
chr6	32668383	32659467	2	HLA-DQB1	421	-1.44088	0.0169696	-0.158225																																chr6	44127457	44113454	2	MRPL14	625	-3.15485	0.0134278	-0.405723
chr17	8119047	8095900	2	ALOXE3	230	-1.11953	0.0171534	-0.352251																																chr6	36622512	36622436	2	MIR3925	517	-1.51	0.0135877	-0.267241
chr2	240569209	240479422	2	ANKMY1	1546	-1.34315	0.0171534	-0.181396																																chr15	26971282	27541991	1	GABRG3	109	-1.15427	0.0135993	-0.778912
chr16	275980	268301	2	RGS11	15	-1.26411	0.0173385	-0.506243																																chr5	136303757	136316100	1	TRPC7-AS2	683	-1.17411	0.0138069	-0.426554
chr15	100919215	101078254	1	LRRK1	806	-1.20645	0.0174066	-0.19951																																chr11	126211692	126202094	2	RPUSD4	1501	-1.03702	0.0138342	-0.16542
chr3	136752403	136336233	2	STAG1	964	-2.67411	0.0177538	-0.155713																																chr7	42706447	42661726	2	LINC01448	291	-1.18276	0.0139636	-0.240548
chr6	161274061	161129979	2	AGPAT4	1223	-1.10397	0.0179645	-0.106454																																chr8	84182787	84921844	1	RALYL	500	-1.15466	0.0141587	-1.06935
chr17	57608412	57600856	2	LOC101927539	1007	-2.61417	0.0180269	-0.126257																																chr10	116590385	116609175	1	PNLIPRP1	827	-1.54996	0.0142983	-0.344745
chr5	141181399	141186399	1	PCDHB16	778	-1.13295	0.0180777	-0.426195																																chr16	75207185	75204096	2	CTRB2	832	-1.05358	0.0143661	-0.918231
chr17	2030110	2043430	1	DPH1	38	-1.43253	0.0185631	-0.227379																																chr13	18905439	18907810	1	LINC00408	3	-2.13285	0.0144609	-0.282335
chr16	87492045	87406246	2	ZCCHC14	936	-1.42877	0.0185788	-0.082502																																chr4	46475230	46248427	2	GABRA2	267	-1.27104	0.0145701	-0.379934
chr5	139482935	139475534	2	TMEM173	720	-4.45004	0.0186009	-0.113291																																chr6	167149480	167196913	1	TCP10L2	1249	-1.31658	0.0147662	-0.851038
chr19	6502848	6494319	2	TUBB4A	217	-3.97473	0.0186593	-0.111185																																chr15	30083053	30093499	1	GOLGA8J	119	-1.08519	0.0152112	-0.154319
chr20	50510321	50585241	1	PTPN1	535	-1.63821	0.0187524	-0.0476145																																chr16	1225257	1221651	2	TPSG1	60	-2.33531	0.0154745	-0.373163
chr7	73308867	73302517	2	NSUN5	436	-2.01936	0.0187524	-0.0781787																																chr6	32038265	32041670	1	CYP21A2	396	-1.08069	0.0157706	-0.857273
chr19	49119140	49118397	2	C19orf73	1229	-1.48511	0.0187744	-0.493853																																chr5	892824	850291	2	BRD9	18	-1.76886	0.0158475	-0.314046
chr20	3173592	3162617	2	LZTS3	71	-1.71932	0.0188585	-0.266279																																chr8	142917843	142910559	2	CYP11B2	802	-1.3261	0.0162811	-0.859165
chr1	224175756	224193441	1	DEGS1	2220	-2.88625	0.0190846	-0.0711627																																chr1	204516379	204558120	1	MDM4	2061	-1.78521	0.0163124	-0.0714498
chr7	138701352	138594285	2	SVOPL	937	-2.61963	0.0190846	-0.0457349																																chr1	158289786	158293630	1	CD1C	1641	-1.34682	0.0164045	-0.375219
chr8	143541453	143437655	2	ZC3H3	817	-2.37559	0.0193554	-0.154026																																chr8	100382763	100382845	1	MIR4471	597	-1.62488	0.0164395	-0.283484
chr2	79120362	79123419	1	REG1A	559	-2.23841	0.0194535	-0.152544																																chr10	89957373	89915489	2	LINC01375	579	-2.10642	0.0164969	-0.203464
chr9	35909483	35911686	1	SPAAR	225	-2.50681	0.0195685	-0.361813																																chr6	5084581	5089487	1	PPP1R3G	44	-1.14866	0.0165511	-0.694221
chr16	2787948	2783953	2	PRSS33	150	-1.19107	0.0195963	-0.77696																																chr17	9791297	9771434	2	DHRS7C	261	-1.39038	0.0165714	-0.613628
chr15	40217428	40276396	1	BUB1B-PAK6	187	-1.04298	0.019698	-0.204303																																chr5	55851379	55922853	1	IL31RA	253	-1.44276	0.0165829	-0.400185
chr17	44004546	44009063	1	NAGS	805	-1.14839	0.019698	-0.627105																																chr4	186555567	186533655	2	MTNR1A	946	-2.12981	0.0168645	-0.398588
chr5	131245493	131398446	1	CDC42SE2	608	-1.8289	0.0199663	-0.078																																chr16	77722492	77742260	1	NUDT7	850	-1.00983	0.0169351	-0.263865
chr5	40679498	40693735	1	PTGER4	183	-2.22427	0.0200464	-0.0844217																																chr2	70820600	70808643	2	CLEC4F	478	-1.02802	0.0174378	-0.318554
chr5	73472896	73454187	2	LINC01386	349	-1.17248	0.0200778	-0.383327																																chr2	5974662	5974732	1	MIR7158	29	-1.42915	0.0177779	-0.32846
chr17	7263983	7246829	2	CLDN7	174	-1.75806	0.0201297	-0.330458																																chr13	48533256	48488959	2	RCBTB2	235	-1.97943	0.0179911	-0.236699
chr2	237858893	237912114	1	RAMP1	1514	-1.83109	0.0201297	-0.161825																																chr18	14970468	14969606	2	LINC01444	103	-1.48978	0.0192331	-0.294771
chr2	113889960	113962596	1	ACTR3	793	-1.92466	0.0201822	-0.065504																																chr16	1884233	1878285	2	LINC00254	90	-1.21513	0.0197291	-0.652713
chr1	50960263	50437028	2	FAF1	794	-1.20299	0.0202444	-0.154285																																chr14	91253925	91232532	2	GPR68	581	-1.33661	0.0197962	-0.641729
chr19	38335775	38370943	1	CATSPERG	858	-1.18767	0.0202445	-0.204396																																chr6	149485061	149446795	2	ZC3H12D	1137	-1.62265	0.01998	-0.44803
chr19	2282176	2274622	2	PEAK3	92	-1.42446	0.0207233	-0.184938																																chr19	55836578	55881854	1	NLRP4	1559	-3.18037	0.0201259	-0.0923474
chr14	103523111	103519659	2	CKB	798	-3.16922	0.0208952	-0.513807																																chr16	3256627	3242028	2	MEFV	178	-1.87648	0.0201525	-0.484301
chr1	224398311	224398227	2	MIR4742	2227	-3.49631	0.0209763	-0.0883092																																chr8	10839884	10764963	2	PINX1	67	-1.40715	0.0204	-0.202193
chr9	126860665	126885878	1	ZBTB34	706	-1.23708	0.0209895	-0.0511325																																chr3	55852594	55852492	2	MIR3938	533	-1.08956	0.0207261	-0.651797
chr10	89207314	89205629	2	CH25H	565	-1.2157	0.0209974	-0.706803																																chr21	44425272	44414588	2	TRPM2-AS	270	-2.64553	0.0210384	-0.1591
chr1	109397951	109309568	2	SORT1	1164	-1.74018	0.0210286	-0.127628																																chr1	145096000	145112696	1	FAM72D	1319	-1.63179	0.0213375	-0.307414
chr14	64914443	65061803	1	CHURC1-FNTB	388	-1.63254	0.0210286	-0.187576																																chr8	143976734	143915147	2	PLEC	840	-1.38164	0.0217057	-0.557978
chr17	15944917	15975746	1	ADORA2B	312	-1.02821	0.0210338	-0.134773																																chr19	22532485	22391019	2	ZNF98	666	-2.26173	0.0217264	-0.123207
chr20	63861498	63862988	1	ABHD16B	694	-3.25443	0.0210338	-0.100697																																chr19	34577701	34576733	2	SCGB1B2P	731	-2.19501	0.0221584	-1.18854
chr15	75023555	75050726	1	PPCDC	576	-1.21157	0.0210633	-0.0638735																																chr8	81112068	80967810	2	PAG1	487	-1.76878	0.022236	-0.478984
chr14	91060608	90847862	2	RPS6KA5	578	-1.36218	0.021073	-0.0518213																																chr11	89808575	89797655	2	TRIM49	1155	-1.23298	0.0222743	-0.553646
chr9	105558130	105641118	1	FKTN	534	-2.04565	0.021073	-0.0540783																																chr17	4833388	4898061	1	MINK1	107	-1.22274	0.0225456	-0.20097
chr11	111602391	111730853	1	SIK2	1291	-2.76653	0.0210749	-0.0614157																																chr21	44600597	44602174	1	KRTAP10-7	282	-3.15678	0.022893	-0.357613
chr12	752593	911452	1	WNK1	14	-3.09635	0.0210749	-0.0594498																																chr22	44498298	44492572	2	RTL6	472	-1.08904	0.0229191	-0.467685
chr6	139374620	139371807	2	CITED2	1094	-3.33319	0.0210749	-0.0853334																																chr10	116620953	116645143	1	PNLIPRP2	828	-1.09211	0.0229876	-0.584751
chr17	48294335	48307829	1	THRA1/BTR	900	-1.9134	0.0210874	-0.0767912																																chr1	160711851	160678746	2	CD48	1700	-2.25672	0.0230528	-0.0739036
chr16	77007	85853	1	MPG	5	-3.08667	0.0211187	-0.14956																																chr3	181952343	182010678	1	LINC01206	1219	-1.53019	0.0236645	-0.290642
chr13	79872586	79917944	1	LINC00382	368	-1.85856	0.0211702	-0.0606987																																chr17	4997610	4988130	2	INCA1	119	-1.53169	0.0245973	-0.452406
chr17	58325450	58415766	1	TSPOAP1-AS1	1022	-1.05279	0.0212044	-0.0741586																																chr16	5616196	5601169	2	LINC01570	233	-1.52114	0.0249797	-0.619028
chr16	76355	58059	2	RHBDF1	4	-2.12998	0.0212163	-0.157775																																chr4	6909242	7033118	1	TBC1D14	100	-1.60155	0.0250503	-0.174751
chr1	172144644	172144535	2	MIR199A2	1831	-5.37612	0.0212169	-0.0813875																																chr19	54724496	54798285	1	KIR2DS5	1500	-1.56537	0.0252898	-0.699462
chr1	204141408	204143009	1	ERLNC1	2053	-5.59314	0.0212169	-0.0949257																																chr10	58999626	59001543	1	LINC00844	345	-1.57068	0.0253955	-0.642701
chr5	40835335	40825262	2	RPL37	186	-5.13967	0.0212169	-0.0687811																																chr9	123485622	123485529	2	MIR7150	678	-2.6521	0.0254693	-0.322647
chr7	4775622	4794312	1	AP5Z1	52	-5.50748	0.0212169	-0.0893374																																chr5	176899332	176880869	2	HK3	1078	-1.61183	0.025585	-0.221161
chr9	94175952	94176043	1	MIRLET7A1	434	-5.54031	0.0212169	-0.0914398																																chr19	42821863	42826878	1	PSG8-AS1	1004	-1.07667	0.0261414	-0.253819
chr15	66702228	66782848	1	SMAD6	479	-1.10125	0.0212485	-0.197827																																chr1	22633416	22633308	2	MIR6127	351	-1.50429	0.0265986	-0.535978
chr22	24417879	24442360	1	ADORA2A	151	-2.59677	0.0212485	-0.136564																																chr12	58781747	58565960	2	LINC02388	702	-1.35342	0.026999	-0.197926
chr2	202034587	202038445	1	FZD7	1219	-1.2272	0.0213555	-0.357271																																chr11	18172837	18174280	1	MRGPRX4	332	-1.0204	0.0270903	-0.916841
chr7	138123758	138123821	1	MIR4468	935	-1.59348	0.021375	-0.104279																																chr14	95663256	95692643	1	TCL1B	639	-1.5819	0.0274712	-0.633757
chr1	11858931	11857464	2	NPPB	195	-1.07047	0.0214353	-0.621741																																chr21	44637356	44638455	1	KRTAP10-10	285	-2.43631	0.0275322	-0.426458
chr10	11319884	11316834	2	CELF2-AS1	75	-1.65248	0.0216745	-0.164948																																chr8	134713049	134477788	2	ZFAT	762	-1.36521	0.0275702	-0.273062
chr17	1022559	1022476	2	MIR3183	16	-2.89866	0.021678	-0.119136																																chr10	128126385	128096659	2	MKI67	924	-1.49007	0.0280691	-0.243954
chr3	175271096	175234861	2	NAALADL2-AS2	1185	-1.4115	0.0216871	-0.0265422																																chr7	154928498	154949908	1	PAXIP1-AS2	1102	-1.40219	0.0284375	-0.364325
chr12	122501073	122471600	2	ZCCHC8	1160	-1.23036	0.0218511	-0.0458373																																chr9	120245050	120244979	2	MIR147A	628	-1.21989	0.0284744	-1.1312
chr19	16829400	16880353	1	SIN3B	540	-2.57723	0.0218875	-0.0910783																																chr19	43207299	43192702	2	PSG4	1011	-1.38802	0.0284749	-0.374644
chr13	79481231	79477364	2	NDFIP2-AS1	365	-1.21893	0.0220953	-0.478707																																chr19	43186536	43166256	2	PSG5	1010	-1.03051	0.0286156	-0.304145
chr9	136546259	136546173	2	MIR4674	907	-2.10582	0.0221518	-0.120843																																chr19	22623971	22615557	2	LINC01785	669	-1.69468	0.0295158	-0.561346
chr1	157777132	157745733	2	FCRL2	1634	-2.0395	0.0222076	-0.0551487																																chr12	67929235	67970017	1	LINC01479	746	-1.07714	0.0295492	-0.224556
chr19	35142451	35124513	2	LGI4	748	-2.40543	0.0223153	-0.156193																																chr21	44350163	44443081	1	TRPM2	269	-1.35071	0.0295492	-0.411701
chr12	49605639	49582885	2	FAM186B	442	-2.10823	0.0223197	-0.0558655																																chr14	95650498	95679833	1	TCL6	638	-1.06095	0.0299862	-0.518799
chr1	154502113	154469772	2	SHE	1533	-2.00064	0.0225588	-0.0982631																																chr6	167997077	167992822	2	KIF25-AS1	1261	-1.83784	0.0303972	-0.780956
chr1	202348699	202592706	1	PPP1R12B	2023	-1.31795	0.0225741	-0.198616																																chr9	72365235	72351425	2	ZFAND5	320	-1.15265	0.0306021	-0.155986
chr17	44389505	44372180	2	ITGA2B	823	-2.2047	0.0225945	-0.102857																																chr9	123402603	123402525	2	MIR601	677	-2.18576	0.0306021	-0.241143
chr19	42196585	42086110	2	POU2F2	982	-1.20484	0.0226167	-0.34441																																chr17	41055230	41054498	2	KRTAP2-2	677	-3.04069	0.0306358	-0.864239
chr7	74773962	74789315	1	NCF1	465	-1.86	0.0226192	-0.0828052																																chr6	29173303	29174574	1	OR2J2	256	-1.30852	0.0307003	-0.583253
chr11	66317044	66314487	2	CD248	902	-1.69387	0.0226614	-0.124141																																chr16	53373493	53384745	1	LOC102723373	579	-1.91066	0.0307181	-0.777169
chr7	20331747	20328299	2	LOC101927811	141	-1.62193	0.0226614	-0.0953393																																chr8	17497088	17570573	1	SLC7A2	111	-1.21322	0.030993	-0.764267
chr2	184598366	184939492	1	ZNF804A	1122	-1.06203	0.022798	-0.0852449																																chr1	84690803	84643707	2	SSX2IP	1004	-1.16161	0.0311072	-0.0879438
chr12	32399529	32646050	1	FGD4	341	-1.51362	0.0229988	-0.110488																																chr19	57119138	57131926	1	USP29	1584	-1.76365	0.0317185	-0.148472
chr6	36676460	36687339	1	CDKN1A	518	-1.33969	0.0230293	-0.269289																																chr1	241132272	241132346	1	MIR3123	2364	-1.80625	0.032091	-0.234092
chr2	159712435	159318979	2	BAZ2B	957	-1.54622	0.0231002	-0.057002																																chr19	53103434	53066606	2	ZNF160	1398	-3.72046	0.0328886	-0.125755
chr19	49325225	49289638	2	SLC6A16	1232	-1.0493	0.023482	-0.0802811																																chr17	10198551	9910609	2	GAS7	265	-1.33894	0.0335274	-0.441661
chr14	100160163	100143957	2	DEGS2	666	-1.40415	0.0235648	-0.149528																																chr15	48120972	48142672	1	SLC24A5	308	-1.0841	0.0336527	-0.326094
chr17	57256534	57684685	1	MSI2	1005	-1.51927	0.023961	-0.132102																																chr14	41607570	41904549	1	LRFN5	234	-1.11362	0.0342936	-0.507558
chr3	42013802	42225889	1	TRAK1	256	-1.11269	0.0242775	-0.087014																																chr9	81928514	81934948	1	SPATA31D4	352	-1.96094	0.0343144	-0.338841
chr5	81751797	81413021	2	SSBP2	418	-2.3638	0.024432	-0.0834277																																chr3	112749319	112736447	2	LINC02042	744	-1.79685	0.0343374	-0.398783
chr11	63974620	64001811	1	OTUB1	787	-1.06176	0.024485	-0.215767																																chr8	116950273	117176714	1	SLC30A8	658	-1.12459	0.034774	-0.881871
chr3	184556918	184546714	2	LINC01840	1258	-1.26242	0.0246025	-0.560371																																chr2	222671786	222709930	1	MOGAT1	1396	-1.46661	0.0348663	-0.504376
chr8	144354135	144361272	1	SLC52A2	863	-1.16515	0.0249426	-0.566689																																chr19	55932311	55895945	2	NLRP13	1560	-4.81358	0.0349294	-0.0544599
chr17	15789016	15789705	1	MEIS3P1	310	-1.13371	0.0250146	-0.196395																																chr12	109573874	109553737	2	MMAB	1000	-1.70533	0.035281	-0.192596
chr11	75351705	75264182	2	ARRB1	1069	-1.9553	0.0251972	-0.105139																																chr9	109511545	109511475	2	MIR3927	554	-1.16315	0.0363427	-1.58207
chr14	23372809	23376403	1	IL25	106	-1.0566	0.0252596	-0.31158																																chr19	48044053	48029953	2	CABP5	1171	-2.19682	0.0363823	-0.417673
chr10	8053484	8050450	2	GATA3-AS1	65	-1.10259	0.0253141	-0.62953																																chr19	18941261	18907013	2	HOMER3	611	-1.60078	0.0369253	-0.4024
chr1	54542257	54639192	1	ACOT11	847	-1.59063	0.025322	-0.0653835																																chr11	111305045	111290787	2	COLCA1	1281	-1.01767	0.0376127	-0.40463
chr10	29736781	29457338	2	SVIL	199	-1.52485	0.0255929	-0.0898333																																chr7	155070324	155085749	1	HTR5A	1105	-1.04624	0.0378426	-0.274545
chr7	149773479	149764182	2	ZNF467	1045	-2.58511	0.0256618	-0.158323																																chr1	116910057	116990358	1	PTGFRN	1275	-1.22877	0.0388977	-0.471793
chr14	70698698	70712153	1	LINC01269	441	-1.95117	0.0256964	-0.163118																																chr19	54816468	54866993	1	KIR3DS1	1505	-1.004	0.0390027	-0.306327
chr11	75240905	75243697	1	TPBGL	1068	-1.00751	0.0259147	-0.90004																																chr16	62037035	61647242	2	CDH8	664	-1.05105	0.0393314	-0.478492
chr4	156971394	156760454	2	PDGFC	819	-1.27079	0.02596	-0.0937531																																chr19	23914876	23945159	1	ZNF726	682	-1.41822	0.0401415	-0.0651626
chr19	47349281	47382704	1	DHX34	1153	-1.29298	0.026181	-0.133373																																chr16	3059370	3051096	2	MMP25-AS1	169	-1.42333	0.040626	-0.2865
chr19	2269525	2354806	1	SPPL2B	91	-1.13058	0.0262588	-0.238745																																chr16	22437165	22349372	2	RRN3P3	362	-1.33294	0.0411104	-0.082245
chr19	10289981	10296778	1	ICAM5	326	-1.18538	0.0263297	-0.264277																																chr4	138309711	138424344	1	LINC00499	721	-1.35796	0.0412664	-0.437723
chr22	41699499	41799456	1	MEI1	420	-1.41959	0.0265175	-0.131926																																chr9	17579082	17797129	1	SH3GL2	70	-1.12831	0.0414372	-0.72518
chr3	151085697	151437072	1	MED12L	1060	-1.38337	0.0265189	-0.0856787																																chr20	25149258	25140789	2	LOC284798	231	-1.08239	0.0420237	-0.93811
chr22	45284982	45295874	1	UPK3A	483	-1.54776	0.0272438	-0.370267																																chr3	112846856	112815709	2	CD200R1L	745	-2.10335	0.0426923	-0.313737
chr17	44689779	44673069	2	CCDC43	828	-4.24005	0.0273504	-0.0872189																																chr6	149864026	149797317	2	LRP11	1145	-1.01064	0.0430773	-0.288905
chr14	64986720	65062652	1	FNTB	391	-2.39129	0.0273952	-0.148978																																chr21	22098459	22008944	2	LINC01687	46	-2.26678	0.0433806	-0.107576
chr9	104569168	104570130	1	OR13C8	524	-4.18478	0.0274079	-0.0905904																																chr19	53044738	53051076	1	ERVV-2	1397	-2.53577	0.0434036	-0.326341
chr18	11909223	11882622	2	MPPE1	73	-1.07366	0.0274641	-0.0956085																																chr3	157123004	157081667	2	LINC00880	1096	-1.29936	0.0438143	-0.245092
chr20	10435303	10636829	1	SLX4IP	135	-2.39214	0.02748	-0.119596																																chr5	69415112	69444330	1	MARVELD2	322	-2.29704	0.0438463	-0.376339
chr3	14124940	14148048	1	TMEM43	101	-3.83089	0.0276573	-0.0893173																																chr22	22559343	22566602	1	LL22NC03-63E9.3	118	-1.35168	0.0439159	-0.346613
chr2	148021604	147930397	2	ORC4	913	-3.55128	0.0277031	-0.0661687																																chr2	230700529	230690921	2	LINC01907	1433	-1.91705	0.0439965	-0.183371
chr20	19886521	20002457	1	RIN2	186	-2.26443	0.0277031	-0.107974																																chr12	95217482	95076749	2	FGD6	878	-1.25308	0.0450548	-0.13191
chr19	39268514	39270092	1	IFNL2	889	-1.20264	0.0277396	-0.554516																																chr8	8089089	8088941	2	MIR548I3	47	-1.14275	0.0471168	-0.290058
chr9	136748453	136738167	2	LCN10	917	-3.94201	0.0277587	-0.154402																																chr6	129861547	129831244	2	TMEM244	1013	-1.0551	0.0474378	-0.188048
chr5	141651419	141639302	2	FCHSD1	814	-3.25948	0.0278172	-0.108669																																chr19	10403538	10403458	2	MIR1181	333	-4.48483	0.0479743	-0.599325
chr9	4679502	4676600	2	CDC37L1-DT	25	-3.76407	0.0279064	-0.204665																																chr22	17084954	17115694	1	IL17RA	13	-2.45177	0.0480219	-0.300133
chr11	537287	532242	2	HRAS	21	-3.10327	0.0280457	-0.146994																																chr4	165031953	165041744	1	TRIM60	845	-1.41831	0.0480219	-0.374743
chr11	124762290	124752583	2	ESAM	1473	-2.90283	0.0280457	-0.111378																																chr22	33725014	33750843	1	LARGE-AS1	275	-1.72223	0.0483772	-0.141805
chr1	27490158	27404226	2	WASF2	455	-1.7824	0.0281123	-0.0355121																																chr19	51028039	51022216	2	KLK11	1325	-1.46484	0.0488492	-1.08506
chr3	3799437	3847703	1	LRRN1	13	-1.85111	0.0281123	-0.140825																																chr19	54724479	54736536	1	KIR3DL3	1499	-1.011	0.0488492	-0.429454
chr8	140732676	140732565	2	MIR151A	777	-2.16993	0.0281123	-0.0528655																																chr2	84907008	84821650	2	TRABD2A	569	-1.11079	0.0489877	-0.52643
chr12	49568372	49644666	1	PRPF40B	441	-2.30083	0.0290029	-0.0894076																																chr22	37020183	37010859	2	TST	306	-1.42828	0.0496832	-0.168819
chr10	119726097	119829278	1	INPP5F	858	-1.30654	0.0291718	-0.046006																																chr16	65176713	65141756	2	LINC02126	666	-2.4287	0.0498292	-0.284261
chr8	144355609	144352219	2	TMEM249	864	-1.20095	0.0293079	-0.459356																																chr8	111027433	110937690	2	LINC01608	646	-1.2218	0.0499819	-0.139127
chr11	7970251	8001862	1	EIF3F	236	-1.55599	0.0295412	-0.175614
chr12	6310436	6328506	1	PLEKHG6	63	-1.44999	0.029648	-0.185855
chr10	17454330	17318383	2	ST8SIA6	122	-2.19217	0.029796	-0.0512048
chr1	224257141	224257004	2	MIR320B2	2224	-2.11664	0.0299289	-0.106269
chr3	20040023	20154404	1	KAT2B	144	-1.60971	0.0299937	-0.0820924
chr10	12349482	12835545	1	CAMK1D	86	-1.21229	0.0300962	-0.17499
chr12	124882668	124776856	2	SCARB1	1200	-2.59	0.0301668	-0.103827
chr17	48593961	48591257	2	HOXB5	910	-2.10715	0.0302705	-0.502416
chr3	129060767	129062406	1	GP9	901	-3.35641	0.0305969	-0.10695
chr17	62458658	62613664	1	TLK2	1077	-2.89176	0.0307699	-0.0643595
chr20	50691528	50586108	2	RIPOR3	537	-2.87246	0.0307699	-0.0519819
chr1	229626047	229593111	2	TAF5L	2287	-3.55209	0.0309063	-0.0607369
chr3	50611520	50649297	1	MAPKAPK3	454	-2.63638	0.0309639	-0.0436064
chr5	179732850	179796511	1	MAML1	1126	-2.71988	0.0309639	-0.059506
chr14	73790285	73715122	2	ELMSAN1	465	-2.63373	0.0310069	-0.105369
chr20	5113103	5068232	2	TMEM230	99	-2.64359	0.0310069	-0.0453635
chr3	188688781	188688866	1	MIR28	1309	-2.28774	0.0312537	-0.112916
chr10	22321211	22331484	1	BMI1	151	-2.47645	0.031282	-0.161655
chr5	32313009	32226994	2	MTMR12	128	-2.34902	0.0313	-0.0435543
chr9	134641774	134844843	1	COL5A1	863	-1.28586	0.0313343	-0.319841
chr17	43388545	43369845	2	LINC00910	790	-2.01925	0.0314588	-0.0506808
chr1	50960745	50974633	1	CDKN2C	795	-1.04263	0.0317674	-0.206944
chr1	203305309	203298758	2	LINC01136	2039	-5.80134	0.0317674	-0.109974
chr11	33039417	33105943	1	TCP11L1	416	-4.86864	0.0317674	-0.0566566
chr11	66546238	66520637	2	ZDHHC24	913	-2.48673	0.0317674	-0.115755
chr12	6772512	6778455	1	LAG3	87	-5.58652	0.0317674	-0.0944819
chr13	100088848	100086031	2	LOC105370333	455	-2.78654	0.0317674	-0.0966466
chr19	15107403	15114988	1	SYDE1	497	-5.21171	0.0317674	-0.0724056
chr22	21632716	21637327	1	CCDC116	103	-1.05249	0.0317674	-0.048018
chr3	128493185	128479427	2	GATA2	892	-2.66127	0.0317674	-0.164664
chr7	92246166	92198969	2	KRIT1	549	-4.40504	0.0317674	-0.0405341
chr5	141135218	141138625	1	PCDHB5	774	-2.54254	0.0318238	-0.241956
chr11	33700801	33698261	2	C11orf91	422	-1.53451	0.0318332	-0.268624
chr12	48203387	48202083	2	OR10AD1	400	-1.3585	0.0318332	-0.17887
chr14	21023386	21023314	2	MIR6717	53	-1.93758	0.0318771	-0.286064
chr11	78188812	78214711	1	USP35	1108	-2.05293	0.0319351	-0.118586
chr8	66667596	66860472	1	C8orf44-SGK3	416	-1.57952	0.0319932	-0.0653796
chr11	7485388	7511377	1	OLFML1	226	-1.66758	0.0320514	-0.0939919
chr6	32153083	32148359	2	PRRT1	400	-1.02629	0.0320514	-0.14461
chr2	143091362	143768352	1	ARHGAP15	905	-1.07139	0.032149	-0.128813
chr3	183555689	183487531	2	KLHL6	1228	-1.97187	0.032149	-0.0654277
chr2	48530171	48598513	1	STON1	345	-1.01033	0.0321991	-0.0665884
chr19	50804929	50797704	2	C19orf48	1308	-2.63784	0.0322689	-0.235636
chr3	186783205	186789900	1	EIF4A2	1285	-1.95905	0.0323246	-0.0688956
chr5	68215720	68301821	1	PIK3R1	311	-2.04226	0.0327957	-0.0869037
chr19	54473264	54465026	2	CDC42EP5	1491	-1.05421	0.032924	-0.259444
chr8	120813273	120535745	2	SNTB1	676	-1.37331	0.0330055	-0.0386164
chr7	143222037	143223079	1	TAS2R40	992	-1.25407	0.0332267	-0.295126
chr2	113843356	113831049	2	ACTR3-AS1	792	-1.05393	0.0334253	-0.0631506
chr19	43670547	43646095	2	PLAUR	1027	-3.11856	0.0336107	-0.128442
chr10	63465229	63466563	1	JMJD1C-AS1	367	-1.21107	0.0338195	-0.114307
chr12	96400560	96278261	2	CDK17	893	-2.25439	0.0341616	-0.0849457
chr17	74987632	75005800	1	CDR2L	1216	-1.10701	0.0342741	-0.110827
chr11	67583595	67586660	1	GSTP1	953	-1.81646	0.0344504	-0.163444
chr7	50793462	50590063	2	GRB10	363	-1.2111	0.0346489	-0.191847
chr16	31527864	31528803	1	AHSP	528	-1.34296	0.0347069	-0.134135
chr7	44881800	44881748	2	MIR4657	330	-1.93762	0.0348886	-0.196502
chr12	69738681	69823204	1	RAB3IP	769	-1.63257	0.0349969	-0.131594
chr7	74851551	74796144	2	GTF2IRD2	466	-1.8506	0.0351583	-0.0933372
chr9	35161992	35405338	1	UNC13B	197	-1.01628	0.0352027	-0.112655
chr6	32128253	32098176	2	ATF6B	398	-1.01288	0.0352627	-0.204755
chr13	113297241	113323672	1	LAMP1	536	-1.88859	0.0354723	-0.181936
chr17	7043923	7041630	2	SLC16A11	162	-2.18789	0.0355184	-0.477482
chr13	25180079	25172828	2	LINC00463	55	-1.1158	0.035609	-0.476592
chr3	4493348	4847840	1	ITPR1	15	-1.37499	0.0362001	-0.0891265
chr14	35404749	35401511	2	NFKBIA	204	-1.11032	0.0362996	-0.146725
chr16	8621683	8649654	1	METTL22	236	-1.08696	0.0372591	-0.149217
chr11	61757655	61746493	2	DKFZP434K028	705	-1.05887	0.0372826	-0.305199
chr14	100725705	100738224	1	DLK1	676	-1.22859	0.0373039	-0.432922
chr19	41545192	41586844	1	CEACAM21	966	-1.84854	0.0375719	-0.0819739
chr22	50085902	50059391	2	MLC1	530	-2.16425	0.0380337	-0.149719
chr15	64911902	64958700	1	ANKDD1A	441	-1.89708	0.0382212	-0.137691
chr1	146021918	146017468	2	HJV	1339	-1.3526	0.038396	-0.237235
chr6	89894469	89896120	1	GJA10	845	-1.24184	0.0386083	-0.637763
chr9	133030675	133058503	1	GTF3C5	827	-1.39771	0.0386083	-0.050506
chr19	54257301	54249431	2	LILRB5	1482	-1.50653	0.0387702	-0.288203
chr16	4420494	4340251	2	CORO7-PAM16	205	-1.77265	0.0389758	-0.10053
chr7	44979098	44962662	2	MYO1G	331	-1.81812	0.039008	-0.0992068
chr9	35906192	35907141	1	HRCT1	224	-1.7036	0.0390501	-0.347066
chr22	19017834	19020248	1	DGCR9	39	-1.71731	0.0390612	-0.301353
chr13	20702127	20723098	1	IL17D	21	-1.48505	0.0391565	-0.156731
chr19	49690898	49713731	1	CPT1C	1265	-1.51011	0.039337	-0.472359
chr7	33109401	33094797	2	RP9	248	-1.17173	0.0395825	-0.0620422
chr7	44141332	44138864	2	MYL7	317	-1.03893	0.0396727	-0.486279
chr1	1349350	1335276	2	DVL1	38	-1.04798	0.0399144	-0.364825
chr11	6876625	6877619	1	OR10A4	216	-3.78449	0.0405223	-0.138731
chr12	6786858	6820808	1	CD4	88	-3.58285	0.0405223	-0.0805161
chr2	66574030	66730157	1	LINC01798	432	-1.50583	0.0407154	-0.104267
chr2	73075619	72942036	2	SFXN5	496	-1.2256	0.0407439	-0.140518
chr12	57591174	57603418	1	PIP4K2C	680	-3.30462	0.0407488	-0.0961366
chr2	47905793	47789316	2	FBXO11	341	-1.7925	0.0407801	-0.0939498
chr19	1383527	1395589	1	NDUFS7	52	-1.00979	0.0408312	-0.148319
chr9	27524314	27526498	1	IFNK	130	-3.29605	0.0408312	-0.136106
chr16	57358772	57366190	1	CCL22	629	-1.10761	0.0408614	-0.22743
chr11	62689899	62686402	2	LRRN4CL	742	-2.73167	0.0410907	-0.140671
chr14	23299447	23272422	2	HOMEZ	99	-2.78667	0.0411095	-0.0631265
chr16	15395950	15625028	1	C16orf45	299	-1.35349	0.0411095	-0.0962288
chr18	46072272	45983536	2	PSTPIP2	210	-2.60733	0.0411095	-0.0426626
chr19	43401496	43418597	1	TEX101	1015	-1.05544	0.0411095	-0.167239
chr4	103099883	103066459	2	BDH2	587	-2.58686	0.0411095	-0.0814941
chr11	124673798	124697518	1	SPA17	1470	-1.29835	0.0412229	-0.0619277
chr2	79159753	79157003	2	REG3A	560	-1.04799	0.0412229	-0.124717
chr22	21550831	21545357	2	RIMBP3B	102	-2.08278	0.0412229	-0.0509217
chr7	5592823	5606655	1	FSCN1	66	-2.02842	0.0415507	-0.132211
chr8	140635619	140520156	2	AGO2	775	-1.2344	0.0415507	-0.0862088
chr11	113779747	113780500	1	CLDN25	1324	-1.41602	0.0416578	-0.249655
chr2	74421591	74414176	2	C2orf81	523	-2.13353	0.0421259	-0.219241
chr9	104504263	104505222	1	OR13F1	521	-2.18684	0.0424111	-0.117958
chr6	35776594	35779552	1	CLPSL2	501	-1.21719	0.0424514	-0.331958
chr22	30922308	30932449	1	MORC2-AS1	237	-1.08969	0.0424977	-0.146153
chr6	43331856	43299710	2	CRIP3	607	-1.4661	0.0426264	-0.216406
chr12	62935037	62643982	2	PPM1H	711	-1.22716	0.0428444	-0.153357
chr13	27988654	27977714	2	URAD	83	-1.06	0.0429352	-0.557576
chr19	7595902	7618304	1	CAMSAP3	240	-1.23642	0.0430229	-0.214936
chr17	40819106	40836274	1	TMEM99	662	-1.1531	0.0432513	-0.238512
chr19	42325609	42378769	1	MEGF8	993	-1.3982	0.0432821	-0.225245
chr21	38661780	38380027	2	ERG	196	-1.28239	0.043822	-0.0859277
chr4	99219537	99202638	2	ADH6	557	-2.17475	0.043822	-0.0744799
chr12	8950044	9010760	1	KLRG1	146	-3.16111	0.0443539	-0.040747
chr17	4796144	4798503	1	PSMB6	105	-3.53638	0.0443539	-0.168428
chr17	41275659	41276697	1	KRTAP9-7	698	-3.57248	0.0443539	-0.295849
chr6	24356903	24358284	1	KAAG1	138	-1.84211	0.0443539	-0.391825
chr19	676365	683399	1	FSTL3	18	-1.04732	0.0446354	-0.262247
chr3	14402576	14489349	1	SLC6A6	105	-1.83393	0.0447282	-0.0944437
chr17	44708608	44752264	1	DBF4B	829	-2.55712	0.0447741	-0.074506
chr2	68261230	68122936	2	WDR92	442	-2.75238	0.0447741	-0.0757731
chr20	23439685	23444930	1	CSTL1	214	-2.74256	0.0447741	-0.139331
chr20	64049836	64072347	1	TCEA2	706	-1.00039	0.0447741	-0.152514
chr16	71724701	71637835	2	PHLPP2	800	-2.9398	0.0448814	-0.0743816
chr19	18522127	18442663	2	ELL	597	-1.80261	0.0448814	-0.0700683
chr1	204166322	204154819	2	REN	2054	-1.69212	0.0448975	-0.0985723
chr19	35138808	35151336	1	FXYD1	749	-2.30241	0.0448975	-0.162414
chr3	129001629	129040742	1	EFCC1	900	-2.77604	0.0448975	-0.0701024
chr4	16084378	15963076	2	PROM1	161	-1.38603	0.0448975	-0.0652048
chr1	202809470	202724491	2	KDM5B	2025	-2.37917	0.0449493	-0.0892369
chr16	74999030	75110994	1	ZNRF1	829	-2.47653	0.0449493	-0.0753414
chr2	241477905	241477982	1	MIR3133	1566	-1.64042	0.0449493	-0.208823
chr3	50675080	50675163	1	MIR4787	455	-1.44726	0.0449493	-0.371197
chr4	140154184	139716753	2	MAML3	731	-1.06482	0.0449493	-0.0940944
chr7	92179511	92112151	2	CYP51A1	546	-1.21869	0.0449493	-0.0816647
chr17	78360453	78373911	1	LOC101928674	1312	-1.42534	0.0450803	-0.124623
chr19	45692333	45687454	2	SNRPD2	1101	-1.66244	0.0450803	-0.0673354
chr19	12965159	12974762	1	DAND5	438	-2.58905	0.0452471	-0.081763
chr6	109094819	108986437	2	SESN1	909	-1.40524	0.0452471	-0.0296385
chr7	2257577	2257515	2	MIR6836	37	-2.38162	0.0452471	-0.175966
chr19	55601970	55591371	2	FIZ1	1547	-1.86127	0.0453281	-0.0819277
chr2	203014879	203226378	1	NBEAL1	1232	-1.85331	0.0453438	-0.0327289
chr9	20411238	20411148	2	MIR4473	83	-2.46429	0.0453438	-0.127345
chr9	114394405	114334156	2	AKNA	606	-2.38162	0.0453438	-0.100781
chr19	45639087	45638994	2	MIR330	1098	-1.34835	0.0454609	-0.305617
chr10	48684876	48982956	1	WDFY4	301	-1.40088	0.0455512	-0.0778574
chr17	43300231	43233787	2	RNU2-1	789	-1.8123	0.0455562	-0.0176245
chr19	55600022	55603136	1	ZNF524	1548	-1.63661	0.0456311	-0.0946325
chr2	225042445	224765090	2	DOCK10	1406	-1.20853	0.0457798	-0.114251
chr7	149597	155465	1	LOC100507642	2	-1.32845	0.0457937	-0.171964
chr3	57292682	57268347	2	ASB14	542	-1.14288	0.0458569	-0.104428
chr9	129642169	129634604	2	ASB6	782	-2.03354	0.0458569	-0.101365
chr13	92340603	92339794	2	GPC5-AS2	403	-1.07954	0.0460583	-0.0562691
chr1	66924895	66988619	1	MIER1	924	-4.7271	0.0463534	-0.0511747
chr1	70205682	70253052	1	SRSF11	941	-4.48182	0.0463534	-0.0428594
chr1	110338506	110346681	1	RBM15	1191	-5.01243	0.0463534	-0.0628052
chr1	174448111	174449198	1	GPR52	1853	-4.39862	0.0463534	-0.0403454
chr1	202889135	202878957	2	RABIF	2027	-1.22167	0.0463534	-0.0781667
chr11	9839143	9929263	1	LOC101928008	267	-3.18174	0.0463534	-0.0162128
chr11	68903835	68891276	2	MRPL21	975	-4.15898	0.0463534	-0.0338634
chr11	108121516	108147776	1	ACAT1	1267	-5.26352	0.0463534	-0.0751265
chr11	123454658	123627774	1	GRAMD1B	1442	-1.10623	0.0463534	-0.21537
chr12	6852128	6866632	1	USP5	93	-5.32998	0.0463534	-0.078763
chr12	11171613	10845849	2	PRH1-PRR4	192	-2.0427	0.0463534	-0.061745
chr14	100869055	100869164	1	MIR493	680	-6.09711	0.0463534	-0.135454
chr16	3577400	3539033	2	NLRC3	192	-5.06398	0.0463534	-0.0651626
chr16	50742050	50801935	1	CYLD	567	-4.30874	0.0463534	-0.0377871
chr16	75648643	75627474	2	KARS	842	-4.68566	0.0463534	-0.0496687
chr19	45079195	45091524	1	GEMIN7	1075	-5.23117	0.0463534	-0.0734157
chr19	55641062	55653161	1	CCDC106	1552	-5.19602	0.0463534	-0.0716003
chr19	58512065	58498337	2	SLC27A5	1646	-5.0365	0.0463534	-0.0638956
chr3	72446918	72371825	2	RYBP	613	-1.92393	0.0463534	-0.077765
chr3	194672477	194640788	2	LSG1	1348	-5.30086	0.0463534	-0.0771486
chr4	186191490	186189032	2	FLJ38576	942	-5.63174	0.0463534	-0.0975542
chr5	139384553	139367196	2	SLC23A1	714	-4.82533	0.0463534	-0.0549216
chr5	176388975	176383938	2	NOP16	1066	-5.88196	0.0463534	-0.11641
chr9	122614738	122615682	1	OR1Q1	657	-5.5972	0.0463534	-0.0951988
chr9	136830957	136831023	1	MIR4292	926	-5.66809	0.0463534	-0.100094
chr4	170033031	169986597	2	MFAP3L	864	-1.28691	0.0466747	-0.151223
chr14	73245979	73242651	2	LOC101928123	454	-1.0461	0.0475596	-0.332456
chr2	134719000	134455759	2	TMEM163	882	-1.3886	0.0475596	-0.133807
chr22	24774720	24719034	2	PIWIL3	158	-1.05332	0.0480776	-0.10093
chr8	121639293	121644693	1	HAS2-AS1	679	-1.117	0.0484102	-0.16795
chr10	95291024	95237572	2	PDLIM1	619	-2.1128	0.0486609	-0.141578
chr15	39581079	39599466	1	THBS1	179	-1.52504	0.0487468	-0.199337
chr19	57668935	57679152	1	ZSCAN4	1609	-1.73069	0.0487468	-0.360733
chr17	29622907	29614756	2	CORO6	471	-2.6998	0.048791	-0.291392
chr19	14370196	14305458	2	LINC01841	473	-1.02579	0.0488444	-0.071271
chr21	46635167	46665124	1	PRMT2	327	-1.99311	0.0493693	-0.0999157


























































































































































































































































































































































































































































































































































































































































































































































































































































































































































































































































































































































































































































































[truncated: 96 more rows]
[truncated: 9 more columns]

## Sheet: RNA_Pol2_FDR_0.05_Log2FC_1
PBMC										MEP										IEG										HIST										C1
seqnames	start	end	strand	name	idx	Log2FC	FDR	MeanDiff		seqnames	start	end	strand	name	idx	Log2FC	FDR	MeanDiff		seqnames	start	end	strand	name	idx	Log2FC	FDR	MeanDiff		seqnames	start	end	strand	name	idx	Log2FC	FDR	MeanDiff		seqnames	start	end	strand	name	idx	Log2FC	FDR	MeanDiff
chr19	39412585	39428415	1	PLEKHG2	897	1.76644	1.56133e-10	7.11211		chr16	88468918	88469031	1	MIR5189	949	2.14421	3.38625e-15	3.44153		chr19	45467995	45475179	1	FOSB	1090	1.58927	6.39367e-29	18.9858		chr6	26123926	26123356	2	HIST1H2BC	171	1.9532	4.13244e-21	10.004		chr8	4994972	2935353	2	CSMD1	20	1.06583	6.83755551168531e-05	1.17411
chr19	39409678	39409623	2	MIR4530	898	1.78146	8.29722e-09	14.0255		chr16	88570381	88631966	1	ZC3H18	950	1.79712	3.72426e-14	0.952323		chr19	45478828	45407333	2	ERCC1	1088	1.49313	1.06814e-28	11.6094		chr6	26156354	26157107	1	HIST1H1E	172	1.8779	2.33194e-19	11.1994		chr2	51032601	52407917	1	LOC730100	351	1.0323	0.000218303	0.69099
chr6	14117256	14136918	1	CD83	103	2.19334	1.53694e-08	2.87223		chr16	88453317	88537016	1	ZFPM1	948	1.77722	1.31421e-10	2.40429		chr19	13795460	13832230	1	ZSWIM4	449	1.71629	8.07504e-14	5.32172		chr6	26158146	26171349	1	HIST1H2BD	173	1.5628	1.78788e-09	4.43659		chr7	146116002	148420998	1	CNTNAP2	1023	1.16115	0.000218303	1.21669
chr19	39406813	39409412	1	ZFP36	896	1.78193	3.20844e-06	6.22169		chr10	117375467	117277274	2	PDZD8	838	1.76842	8.67369e-07	1.28959		chr19	45488777	45502510	1	PPM1N	1091	1.73488	2.66794e-13	5.33776		chr1	149886975	149887364	1	HIST2H2AC	1371	1.03773	5.23908e-07	5.88947		chr2	51082864	49918505	2	NRXN1	349	1.14912	0.000237745	0.843658
chr7	106286326	106248285	2	NAMPT	745	2.1419	1.02961e-05	3.35523		chr4	56049073	56328625	1	KIAA1211	322	1.80996	9.38951e-07	1.07067		chr19	13836289	13834516	2	LOC284454	450	1.9497	3.72251e-13	11.9307		chr6	26183730	26184226	1	HIST1H2BE	174	1.94443	2.09121e-05	3.8039		chr4	171812254	173041559	1	GALNTL6	870	1.40618	0.000459621	0.88095
chr17	83079691	83095119	1	METRNL	1426	1.90465	1.06997e-05	2.21577		chr11	114059593	114250676	1	ZBTB16	1328	1.24109	3.81793e-06	1.44153		chr19	53879190	53907652	1	PRKCG	1462	2.14267	7.79953e-12	3.20142		chr6	26216975	26217483	1	HIST1H2AE	180	1.54003	7.85063e-05	4.8573		chr6	162727771	161347420	2	PRKN	1225	1.00658	0.000459621	1.21222
chr5	1523977	1456480	2	LPCAT1	32	3.14852	2.62089e-05	1.0725		chr16	85611409	85676204	1	GSE1	908	1.06664	5.33922e-06	1.47741		chr1	58785160	58899594	1	LINC01135	872	1.2908	7.25783e-10	2.31844		chr6	27133042	27135291	1	HIST1H2AG	202	1.64414	0.00025906	4.82452		chr2	213284379	214410501	1	SPAG16	1293	1.22621	0.000556079	0.624378
chr2	16666331	16549459	2	FAM49A	97	2.85757	4.35488e-05	1.41136		chr5	180072118	179911651	2	RNF130	1134	1.32835	1.58163e-05	0.880283		chr1	150574552	150560895	2	ADAMTSL4-AS1	1395	1.22617	9.37831e-10	4.2089		chr6	26234933	26234268	2	HIST1H1D	183	1.84211	0.000276952	3.75469		chr5	22853622	21750673	2	CDH12	112	1.46174	0.000649623	0.783103
chr19	12792582	12763003	2	HOOK2	420	1.15424	8.74881e-05	2.77582		chr10	117241093	117279430	1	SLC18A2	837	2.18697	1.67311e-05	1.06856		chr19	53864763	53876437	1	MYADM	1461	1.72541	1.13431e-09	4.67664		chr6	26216692	26215159	2	HIST1H2BG	181	1.46947	0.000582702	3.83165		chr4	162164035	161383897	2	FSTL5	833	1.53113	0.000924132	0.664563
chr19	39436156	39476670	1	SUPT5H	899	1.8954	0.00057457	1.67886		chr20	37693955	37872129	1	CTNNBL1	370	1.39521	9.09923e-05	1.00714		chr19	13836659	13836587	2	MIR23A	453	1.72671	1.4014e-09	12.5545		chr6	27138588	27139881	1	HIST1H4I	204	1.65747	0.000761029	3.99289		chr12	86838998	85955666	2	MGAT4C	830	1.56185	0.00180931	0.51604
chr19	12791496	12793315	1	JUNB	422	1.25474	0.0010177	4.7385		chr15	33310945	33866121	1	RYR3	145	1.52138	0.000150542	0.80043		chr14	75294404	75296638	1	LINC01220	499	1.63058	2.47748e-09	4.03199		chr6	27132750	27132370	2	HIST1H2BJ	203	1.78899	0.00076758	4.89307		chr3	192767764	192139395	2	FGF12	1328	1.26078	0.00194918	0.477034
chr4	2793023	2841098	1	SH3BP2	54	1.62725	0.00103172	2.18512		chr2	144524583	144384081	2	ZEB2	908	1.24531	0.00017014	1.37161		chr19	13836517	13836440	2	MIR27A	452	1.83454	3.3342e-08	10.0418		chr6	26204552	26206038	1	HIST1H4E	179	1.1038	0.00181169	4.30993		chr4	98143240	97184093	2	STPG2	547	1.37371	0.00320581	0.465251
chr7	2555727	2537877	2	BRAT1	43	2.11101	0.00156264	1.96106		chr13	95301446	95019829	2	ABCC4	416	1.36737	0.000236543	0.856052		chr14	75278774	75282230	1	FOS	498	1.30906	1.38929e-07	5.67964		chr6	26045411	26045821	1	HIST1H3C	165	1.66318	0.00187374	3.53237		chr8	103500748	104256094	1	RIMS2	624	1.0372	0.00320581	0.571251
chr9	93096218	93113283	1	CARD19	424	1.48425	0.00156264	2.61527		chr20	47356889	47209214	2	ZMYND8	499	1.28158	0.000417397	1.21046		chr19	13836359	13836287	2	MIR24-2	451	1.81782	1.38929e-07	9.578		chr6	26189076	26188765	2	HIST1H4D	175	1.34011	0.00423441	3.03776		chr8	15238339	14089864	2	SGCZ	101	1.16386	0.00320792	0.682207
chr20	5750393	5863912	1	SHLD1	108	3.31378	0.00225922	0.357141		chr5	180015402	180015292	2	MIR340	1135	1.77625	0.000672194	1.42291		chr19	39412585	39428415	1	PLEKHG2	897	1.58732	1.44313e-07	3.63489		chr3	129315392	129326225	1	H1FX-AS1	909	1.41042	0.00481718	1.90315		chr1	187092842	187360323	1	LINC01036	1945	1.72173	0.00683535	0.266841
chr17	76501790	76470891	2	RHBDF2	1273	2.0605	0.00239142	1.14808		chr22	36913628	36940449	1	CSF2RB	303	1.78432	0.00123513	0.655948		chr1	58784327	58780788	2	JUN	873	1.38679	3.3224e-07	5.07601		chr6	27808199	27808701	1	HIST1H2AI	213	1.74395	0.00574408	2.83308		chr10	81875314	82987179	1	NRG3	514	1.01363	0.00701087	0.489835
chr19	2096673	2071038	2	MOB3A	79	1.21818	0.00345897	2.12207		chr16	88883272	88887136	1	LOC101927793	968	1.83057	0.00343316	1.73105		chr5	172771195	172768090	2	DUSP1	1030	1.42245	1.07198e-06	4.8072		chr19	40778242	40808198	1	RAB4B-EGLN2	944	1.34658	0.00663784	1.12496		chr2	114442299	115845752	1	DPP10	795	1.11798	0.00701087	0.57739
chr2	237627576	237813682	1	LRRFIP1	1512	1.13746	0.00448888	1.96476		chr2	62205826	62205917	1	MIR5192	403	1.74315	0.00360592	1.00928		chr19	39409678	39409623	2	MIR4530	898	1.64351	1.50197e-06	7.26727		chr6	26199293	26195595	2	HIST1H3D	177	1.05432	0.00663784	3.80932		chr3	96814581	97752460	1	EPHA6	651	1.09767	0.00739417	0.393692
chr4	85475114	86002670	1	ARHGAP24	497	2.06622	0.0067559	0.662582		chr6	53545129	53497341	2	GCLC	706	2.09834	0.00981068	0.571717		chr19	39406813	39409412	1	ZFP36	896	1.65082	9.61392e-06	4.66895		chr6	27810064	27811300	1	HIST1H3H	214	1.92696	0.00663784	2.39909		chr4	92303622	93774556	1	GRID2	537	1.15931	0.00776031	0.828905
chr12	52022832	52059507	1	NR4A1	486	1.29768	0.00761516	1.54565		chr22	25564849	25729294	1	GRK3	167	1.80227	0.0126536	0.53204		chr19	14380501	14408725	1	ADGRE5	475	1.19434	1.19458e-05	3.16034		chr6	27807931	27807444	2	HIST1H2BL	215	1.91676	0.00663784	2.63003		chr5	17684584	17955857	1	LINC02223	110	1.41956	0.00843606	0.358278
chr19	2051244	2037465	2	MKNK2	78	1.34819	0.00761516	3.04108		chr15	34338060	34229996	2	SLC12A6	152	1.39097	0.0159048	0.505629		chr10	17228259	17237593	1	VIM	121	1.56187	2.09482e-05	2.66142		chr6	27837760	27839482	1	HIST1H2BN	220	1.74435	0.00663784	2.85232		chr10	55627942	53802771	2	PCDH15	334	1.27747	0.0103741	0.990211
chr6	36675126	36673621	2	PANDAR	519	2.17625	0.0116617	2.75976		chr5	180209153	180100791	2	RASGEF1C	1136	1.02146	0.0175451	0.409733		chrX	149533935	149476990	2	IDS	837	1.47348	2.2719e-05	1.56134		chr6	26043657	26043277	2	HIST1H2BB	166	1.46662	0.0215694	3.31799		chr18	64104091	64423601	1	LINC01924	322	1.83402	0.0103741	0.324511
chr5	172188386	172042073	2	STK10	1023	1.20564	0.0119441	1.62507		chr20	37623119	37619298	2	LINC00489	368	1.7397	0.0265751	0.577906		chr5	172758226	172762556	1	LOC101928093	1029	1.4741	9.49209e-05	2.50699		chr6	26240426	26240737	1	HIST1H4F	184	1.58401	0.027413	2.52601		chr8	84182787	84921844	1	RALYL	500	1.00333	0.0103741	0.437793
chr6	11992012	11990343	2	LOC101928253	90	7.81419	0.0140397	0.632949		chr16	21448071	21402237	2	NPIPB3	348	1.54833	0.0283667	0.781029		chr19	16324817	16327874	1	KLF2	530	1.16897	0.000169044	3.4408												chr5	155870344	156767788	1	SGCD	937	1.2789	0.0121906	0.494392
chr22	49962866	49962939	1	MIR6821	528	2.02507	0.0144986	4.41061		chr8	13604606	13083361	2	DLC1	99	1.81049	0.0293542	0.395468		chr19	13862063	13880757	1	NANOS3	454	1.3645	0.000303505	1.98101												chr2	77593196	76747719	2	LRRTM4	553	1.67403	0.0122398	0.615869
chr9	134379411	134379472	1	MIR4669	862	1.56145	0.0161159	2.1873		chr10	17644125	17715914	1	STAM	125	1.41576	0.0302495	0.413		chr18	79395856	79529325	1	NFATC1	374	1.39575	0.000373287	2.69925												chr8	113437099	112222928	2	CSMD3	648	1.23594	0.0122398	0.706298
chr10	3833950	3834728	1	LOC105376365	23	2.31378	0.0163405	1.14886		chr11	12280945	12359144	1	MICALCL	291	2.05988	0.0312903	0.275659		chr5	138465490	138469315	1	EGR1	702	1.23062	0.000889223	4.36076												chr1	71081324	71463501	1	ZRANB2-AS2	950	1.63137	0.0125676	0.369133
chr20	40689240	40685848	2	MAFB	398	2.84428	0.0163405	1.71321		chr16	57447528	57428169	2	CIAPIN1	632	3.38146	0.0327237	0.364799		chr19	48513189	48485271	2	LMTK3	1188	1.15466	0.00911278	1.15484												chr12	58087892	58093362	1	LINC02403	700	3.74963	0.0132698	0.234763
[truncated: 26 more rows]
[truncated: 9 more columns]

## Sheet: RNA_Pol2_FDR_0.05_Log2FC_-1
PBMC										MEP										IEG										HIST										C1
[truncated: 49 more rows]
[truncated: 9 more columns]
