# Supplementary material for: Sequential RNA Polymerase II Activation Drives Human Hematopoiesis
Source: Cell Rep. Author manuscript; Available in PMC 2026 Apr 10. (PMC13067999; doi:10.1016/j.celrep.2025.116802)
Supplement: Supplementary Table 3 — Table S3. Excel File comparing sciCUT&Tag2in1 to other multifactorial single-cell profiling methods. [file NIHMS2137280-supplement-Supplementary_Table_3.xlsx]

## Sheet: Sheet1
Citation	Method	Cells	Median unique reads/cell, *Average unique reads/ cell	% Cell input Recovery	Method Advantages	Method Drawbacks
Janssens et al. 2025	sciCUT&Tag2in1	200,544 (Total); 20,220 (Paired)	1180 (Pol II + Split); 2133 (H3K4me1-2-3); 2824 (H3K27me3)	39,058/1M = 3.9% (H3K27me3); 33,311/1M = 3.3% (H3K4me1-2-3); 11,809/2M = 0.59%(Paired Pol II)	Requires only pA-Tn5; Relatively high yeild per cell; ConA beads prevent sample loss	Specific to point profiling of Pol II and one additional protein
Meers et al. 2022	scMulTi-Tag	21548	1416 (H3K27me3); 426 (H3K36me3)	21548/501K = 4.2% (Paired)	Can profile up to three proteins	Requires chemical conjugation of antibody-adapter-Tn5 complexes
Gopalan et al. 2021	scMulti-CUT&Tag	1949	*~200 (H3K27ac); *~600 (H3K27me3)	1949/200K = 0.975% (Paired)	Can achieve single-molecule co-occupancy	Requires pre binding of pA-Tn5 to antibodies, and remains sparse
Stuart et al. 2023	NTT-seq	23,307 (Total); 8,617 (K562); 9,454 (PBMC); 5,236 (BMMC)	Values from K562: *743 (H3K27me3); *382 (H3K27ac); *542 (Pol II)	Values from PBMC + protein: 4684/1M = 0.47% (Paired)	Profiles two chromatin proteins and can be multiplexes with barcoded antibodies for CITE-seq-like readouts	Requires purification of two Nanobody-Tn5 fusions; remains sparse
Bartosovic et al. 2023	Nano-CT	18,585 (Total); 11,981 (2 Mark); 4,434 (3 Mark)	1,832-6,510 (H3K27me3); 6,123-14,498 (H3K27ac),	4434/200K = 2.2% (Paired)	Profiles two chromatin proteins together with accesible chromatin	The linear amplification followed by library tagmentation of naked DNA may be challenging
Xiong et al. 2024	uCoTarget	46,278 (Total), 19,860 (5 Mark), 26,418 (3 Mark)	Values from K562 and Katsumi: 1284 (H3K4me3); 1310 (H3K27ac); 1710 (H3K36me3); 3414 (H3K27me3); 3722 (H3K4me1)	Up to 98%	Can profile up to five histone marks per cell	Requires complex library prep that include T7 transcription of genomic DNA
